# Supplementary material for: Metabolomic Profiles of the Creeping Wood Sorrel Oxalis corniculata in Radioactively Contaminated Fields in Fukushima: Dose-Dependent Changes in Key Metabolites
Source: Life (Basel). 2022 Jan 13;12(1):115. doi: 10.3390/life12010115 (PMC8780803; doi:10.3390/life12010115)
Supplement: Supplementary file 1 [file life-12-00115-s001.zip]

Archive with 3 entries (3 files):
- LCMS Peak Data.csv
- LCMS_Result Field Data KDRI.xls
- Supplementary Materials Life R3 Dec 22 2021 to be submitted.pdf
