# Supplementary material for: Metabolomic Profiles of the Creeping Wood Sorrel Oxalis corniculata in Radioactively Contaminated Fields in Fukushima: Dose-Dependent Changes in Key Metabolites
Source: Life (Basel). 2022 Jan 13;12(1):115. doi: 10.3390/life12010115 (PMC8780803; doi:10.3390/life12010115)
Supplement: Supplementary file 1 [file life-12-00115-s001.zip › LCMS Peak Data.csv]

	OC01	OC02	OC03	OC09	OC13	OC14	OC15	OC16	OC04	OC06	OC07	OC08	OC10	OC11
sample	3	3	3	1	1	1	1	1	2	2	2	2	2	2
1	22982.72822	0	0	13468.80944	0	22871.98972	0	0	3712.004633	4548.44423	0	0	0	0
2	65785.02582	40631.44954	108332.713	383548.4064	204486.8331	447803.9809	310899.154	236120.5963	41068.51601	39861.56613	56454.18572	139512.041	141116.5288	87993.64505
3	37780.638	955.365982	27129.8153	72588.94355	62328.13657	33147.94579	65897.6378	6038.068643	53730.76479	38704.92007	44925.96802	79355.3992	64204.03796	44569.49818
4	0	0	0	0	0	2919.47861	0	0	0	0	0	0	0	0
5	0	9327.66333	8054.621013	8262.59759	4006.34421	16359.98876	30131.19065	8199.004287	3669.98844	0	0	24697.23645	0	0
6	498123.7863	59018.31603	197803.4753	67099.20028	281205.4273	94734.54715	389248.5759	119497.0982	433972.7796	312225.1468	396759.2631	807762.7185	84042.5864	322976.7057
7	13013.94114	38732.83511	48962.37092	55593.73038	0	30373.07907	89362.00788	13718.25731	13110.08227	52290.47455	9771.653637	43509.42162	12722.98503	21519.80794
8	3678.1702	3607.97511	39363.47378	13269.90214	49072.79959	6357.508653	19232.43371	7256.910263	16891.5327	3104.224858	8673.725553	13850.75527	12182.32785	49313.78341
9	65847.21068	23807.22381	35807.35572	15033.68415	8612.694847	4416.730853	0	27083.22649	30731.67431	20270.61281	11905.84363	7017.42271	8644.070183	0
10	46005.63957	20521.48767	54272.61035	25571.44901	32115.12966	14109.23302	30809.6088	6340.875903	57585.64408	44706.65032	88.0447903	65285.09635	83410.36768	39321.2018
11	22452.17075	60281.84039	35414.60828	53006.48932	35388.42193	25501.77363	34474.08717	84878.06343	29013.47543	11239.51011	29407.59136	20884.60318	25556.05681	48734.15778
12	28989.00369	26631.43858	18286.45867	16630.10467	6762.93339	5907.21558	3536.954495	7468.975107	30407.80558	16467.90975	38515.82074	21594.70888	35184.08984	5680.224034
13	78352.96046	56787.13123	39827.98147	63448.72316	26207.07369	49426.45887	49379.44472	49120.39184	52681.73198	44001.01509	60838.2192	44602.14672	53715.13413	38682.45619
14	0	1766.49703	24753.76378	10981.41485	14859.03071	12662.59256	22456.17923	51.5211031	10584.58458	13559.50973	3996.54169	13871.64104	11535.93528	23270.21239
15	42346.01943	59068.35701	53069.74958	22314.2886	27921.54744	20782.61594	33002.70371	0	32710.69984	54821.77391	22258.36876	39365.2609	42438.29074	20131.25065
16	0	11428.56388	4480.049753	0	0	0	22100.3853	9696.07286	5776.799557	1938.189253	24512.30862	45473.34288	29513.34992	58961.53737
17	0	0	0	0	0	0	0	0	0	0	0	0	0	0
18	453867.9957	378149.9063	381020.2151	461275.5922	273478.3643	249939.5269	103561.2038	132101.2247	179247.3407	169933.8235	391608.6424	171013.4197	179417.7983	113581.1867
19	0	0	0	0	0	0	0	0	0	0	0	0	0	0
20	8653.251492	6901.552352	12249.09042	15976.15275	13225.81861	20043.15143	12050.9471	10209.85509	19375.35508	11767.30986	10375.7854	18148.12916	22084.61293	17901.46651
21	0	0	0	0	0	0	0	0	0	0	0	0	0	0
22	7974.927122	32437.08488	32803.8582	17741.96852	9594.093054	847.578521	11403.70861	16567.97615	1104.281021	15723.87561	3208.79742	2163.447931	4417.51171	26671.81724
23	46974.10632	10723.64811	27748.76595	37528.43411	56959.10686	119365.995	44604.89166	8038.843557	28840.59651	29529.99184	0	25319.92635	10248.84009	24391.50257
24	17950.29841	67509.15704	81891.30633	71367.4771	44560.11203	14102.06113	19259.71853	47188.2237	68656.18999	8591.320834	88331.52996	74144.10027	52813.3297	51259.58999
25	0	0	0	0	0	0	0	0	0	0	0	0	0	0
26	5028.417873	13000.20829	7872.50631	4351.447875	17203.96759	15588.26506	15299.20698	13168.35363	63018.60626	23913.87521	2799.901363	5014.748134	21080.88208	9704.873691
27	35793.61976	8374.997412	44181.07964	32572.50131	10387.65434	0	780.6810527	20317.86994	28598.143	23164.38363	11969.26434	26512.99807	17817.07622	13337.14556
28	11632.08884	18629.36739	11209.47788	12335.49202	19388.88063	3144.643488	10204.81858	8893.439907	15851.48725	22444.27893	41544.8183	22453.17475	10336.01261	52090.284
29	19026.90397	9999.663387	0	26075.10743	0	53749.86638	51534.45909	56821.54907	27549.09538	2142.101499	8076.728767	30092.67977	31233.49958	7664.622136
30	68802.29352	21636.43112	17588.51527	23784.91791	77.6322487	10931.25177	31852.35229	67195.50778	76082.107	30279.23928	27652.38421	48245.03221	51313.38529	8819.80928
31	21100.32446	17422.615	0	0	0	34654.02897	15937.63497	57420.76263	15104.23421	23932.55509	6014.72591	23713.28099	4963.721223	0
32	41475.90406	63950.853	79702.70237	102732.2838	34690.81667	11046.70193	23735.09542	55608.92134	65014.42899	121132.3254	98845.71885	81359.74029	31549.77	63603.6977
33	5107.044628	8641.727897	9608.883217	14187.7772	8940.835257	0	15113.8405	11048.03173	15877.72757	8997.286636	2221.434116	15308.34526	33653.94258	14299.66296
34	5762.115477	8366.268763	1072.511212	5406.847977	0	24756.39336	28974.87697	54762.69465	21692.97895	7310.477913	0	12022.23457	0	0
35	3397.271944	0	0	8479.680796	0	12427.25527	5961.375597	17413.24685	0	1825.311732	0	0	0	0
36	20376.84856	74465.65044	57977.46001	22850.23373	22547.26897	14703.55366	34612.01363	6266.073576	16980.80829	28005.96689	14565.13998	31343.02485	32917.78263	35639.05613
37	0	5854.165717	0	13321.76851	14953.56461	8871.517304	27097.44891	7550.587275	0	26793.50135	0	20132.46884	0	0
38	15591.37416	6233.247053	17845.13069	20597.86322	6309.500733	7550.909253	11754.30595	9633.241897	18773.90548	14323.62843	0	12602.16882	16184.15545	13285.35421
39	7731.406093	18058.3239	12256.66112	6137.958316	36130.19665	4913.767898	7369.168935	2810.922648	11077.88503	3358.74117	7615.497241	13489.10518	27874.80498	9509.840275
40	15460.4107	4793.100403	0	0	56145.92742	46288.94103	29503.1752	102627.3218	0	0	41257.6864	2195.385853	10790.42165	35588.06497
41	1180.393981	0	4572.493137	847.7115963	6240.090938	0	0	0	14445.68345	5856.468833	8860.987137	5118.106024	0	9725.293338
42	52258.99979	76998.23772	67724.10533	46681.88274	42314.10016	36812.74914	59298.34321	33179.82598	48807.31848	62522.79308	43105.83037	62284.99231	43507.96499	42546.18936
43	7790.08548	15817.61573	23951.61694	13290.44157	12971.10838	7860.917769	19888.0975	10127.48235	10389.85767	16866.94351	5816.672091	15754.10851	19103.60864	16856.95993
44	12060.49968	0	0	18647.07344	4617.355133	19097.54016	53347.82386	48862.16333	16928.31721	24677.00097	11490.30036	0	13974.3827	11544.03114
45	0	0	0	0	0	0	0	0	0	0	0	0	0	0
46	0	0	0	2646.633723	0	4869.576445	8797.58981	4206.754797	0	0	0	0	0	0
47	14678.17327	21689.11796	30010.64566	13756.42727	19236.60526	10740.88343	8240.254026	29146.90658	5784.97608	6782.326277	32294.78426	25877.43203	9660.77975	29928.95509
48	38085.81585	30384.27958	51054.99684	42655.39663	34645.13024	18112.97656	32125.81551	50027.56779	37068.7139	44416.64247	38753.25127	42976.35036	37467.12433	50058.23035
49	34347.09988	15770.4844	118506.8424	71450.01982	80793.03796	18456.91536	89887.85958	48930.91957	97641.89153	70334.36496	48566.03497	82035.74278	63454.2116	72946.64521
50	199089.3925	105499.2306	170100.0735	154247.7735	99772.45438	202325.5312	175539.5616	166020.5628	84759.18476	110137.0614	133748.43	130283.0433	128098.5283	101505.4922
51	149314.6304	122968.244	14243.6754	0	0	0	0	0	16442.01928	73310.52321	0	4215.790277	0	0
52	0	0	10567.92323	0	0	0	0	0	0	0	0	0	35526.06322	3521.777887
53	0	0	23852.24212	19441.75246	16702.70494	40605.12897	65484.03723	24653.70821	34122.22485	25770.59829	0	46393.66707	38917.97581	33003.83748
54	0	0	0	0	0	9550.451263	24922.7611	0	0	0	0	0	0	0
55	31551.40376	38019.03706	58863.57537	42233.7457	43593.57905	25808.26722	44202.55384	31917.64368	47699.53983	39420.02324	46946.11053	52564.18203	47805.39687	49447.22851
56	111782.3779	111882.1508	174183.2913	133079.9796	164750.4986	115744.3329	99113.93747	98529.04845	138252.8903	119333.0768	90166.47796	118470.1404	107947.4551	141900.9766
57	16916.71965	48350.82817	59534.57876	21463.78113	58279.93884	50384.03097	50088.72169	23139.19292	57945.31448	30230.83687	38747.80547	32461.09855	59113.80903	67829.22077
58	20230.76974	44172.20765	48449.00867	49419.77339	58233.82168	33617.43207	49302.54734	35194.27138	49576.80401	45550.15246	26781.49919	49815.17332	40591.54399	55772.17028
59	18147.59631	27431.55539	35019.39334	26351.87773	13643.12853	14675.4925	20278.65178	17887.94974	36270.77455	17120.41401	14156.10149	24337.19818	22684.20718	21865.67468
60	46805.19694	49834.90418	68277.42438	47483.42661	47015.50938	32206.44864	49643.62478	26537.05516	58346.43174	47524.23886	35292.41289	47263.37323	86100.26803	49650.12309
61	0	0	0	0	0	0	0	0	0	0	0	0	0	0
62	0	0	0	0	0	0	0	0	0	0	0	0	0	0
63	0	0	0	0	0	0	0	0	0	0	0	0	0	0
64	286779.2446	254609.3938	481055.7017	504206.8232	454226.7648	312897.1864	439925.8106	301587.2145	395842.812	571530.6278	240720.6383	340089.7006	321883.489	397233.3141
65	0	0	0	0	22113.31815	44640.92058	10664.53601	0	0	0	2252.775444	0	0	0
66	201152.1349	46775.8608	216694.8149	282539.5239	274597.9988	121899.0109	179910.2235	68422.08583	135251.9174	257639.7917	150902.2919	152966.2934	63160.9972	277681.4215
67	59469.08842	28169.39049	51365.86238	63037.8847	44131.67212	89340.63069	80852.27256	44212.17661	84912.1405	88621.84738	30260.03652	117347.6476	62152.07563	50572.09829
68	65389.10294	66381.22369	96493.9723	94777.33629	83237.32977	81972.52087	97264.15751	65958.48098	90487.45732	67629.60184	49671.41458	75085.12403	65788.7249	84961.87717
69	21482.85374	46788.36697	46116.02988	44029.2839	66521.90348	45946.44448	40080.47268	41315.80411	20379.21335	12045.39849	0	31335.55215	23738.79984	28858.52919
70	24154.30434	8533.493633	38156.61806	31431.58303	24748.31877	26552.8534	36008.21188	31732.39377	30249.32747	27845.06959	25759.00817	29730.26887	13557.67702	28911.72917
71	81121.54773	120723.8672	0	46538.5116	377680.5655	995344.5732	0	40066.48221	0	0	8052.8478	55304.47511	127552.2559	36603.82358
72	86077.41845	141311.0346	87443.53831	560516.6423	369954.5674	1513023.107	519084.4951	350823.9571	94523.10252	119750.2805	43004.10652	204452.4674	85218.68896	161900.2412
73	0	0	0	0	33102.25695	140879.9442	0	0	0	0	0	0	0	0
74	77599.47504	49527.63073	43904.8662	88197.7894	29359.74193	31577.33551	86150.92524	75105.04821	79539.50957	74592.21806	71804.5255	53019.7821	67619.25305	57819.59861
75	62907.69488	45367.94268	63107.84893	47077.31767	58801.07793	51259.79561	64401.12133	40903.01657	69776.63528	50725.39167	33635.24611	42953.53159	58802.28879	48253.51046
76	45850.52631	74989.35496	65774.02241	32710.62353	67928.71871	46679.53647	0	42561.99461	24969.13499	0	0	33050.64948	27825.70375	40340.8371
77	23614.35702	11255.237	11680.21717	37033.56874	30158.30419	10003.25138	18310.28701	7201.484357	22119.15018	19120.06063	21983.52407	12089.89669	15234.54891	20723.03243
78	17613.01912	0	20621.94107	13964.35376	0	14489.0448	6170.072953	3996.43368	15714.59642	10898.48619	14129.13722	18368.95972	21084.89095	15352.29976
79	34829.52231	19371.91298	27303.11964	45062.81809	40056.58071	51186.49673	35530.42324	49381.6124	18994.40281	14887.92089	12024.2405	34148.82176	4432.105554	24102.4656
80	46572.79319	36357.09303	21639.32918	26484.4293	6300.815483	19559.26191	9241.65975	0	12340.65385	9448.10241	0	43452.86383	32256.01476	10416.34919
81	11120854.76	8840189.814	8939539.346	11200945.29	11401195.28	12684102.76	12415436.44	10512194.96	10710526.52	9494188.171	10237453.84	8678383.311	10059680.64	6367555.964
82	0	0	7822.756877	0	0	0	0	0	0	0	0	0	0	0
83	0	217791.1283	0	981506.6197	390525.9637	2552563.988	897455.353	592309.4874	0	0	0	351003.9753	165601.83	211519.1589
84	67570.78023	52878.30234	87060.46689	68846.30742	49303.40498	93807.9097	89231.54044	83049.76821	66598.16843	63797.58376	47491.01996	73731.89993	73066.11317	52757.31037
85	44872.75489	62380.23196	37836.60949	142037.5001	78986.63062	154387.9224	57348.65414	68640.94861	23467.37685	35486.31391	45784.76276	70574.93448	34375.68484	30222.33425
86	35303.97872	31141.2441	40427.83421	34211.18297	30311.50849	49847.00523	50769.19845	48382.32339	18735.96593	21407.78772	10093.22713	37888.46759	15128.39247	31341.45999
87	0	0	0	0	58496.83366	0	0	0	0	0	0	0	0	0
88	0	0	5505.125733	69586.86856	0	19146.25707	0	0	0	0	0	0	41413.38324	0
89	45944.06191	27545.4403	36548.07521	54333.26767	14091.25611	48444.43739	46444.21704	47416.90573	17325.20134	20652.11772	26058.05818	18307.26465	41508.15439	21206.57837
90	44729.25085	34525.69675	34034.71612	33011.47203	70427.79436	76467.89674	39634.18392	99949.92087	37287.50797	35363.00711	32224.09149	47647.47781	40551.2304	55160.02589
91	4456.126163	7498.68866	0	0	0	26222.24496	0	8036.858053	0	0	0	4114.068407	5108.419373	0
92	0	0	5980.033663	5300.799597	0	0	0	0	0	0	0	0	0	0
93	10348.92522	42091.73566	59122.1816	103762.8101	93252.1359	687371.0711	293025.7814	527623.9945	36394.54808	29601.80033	0	153942.6793	89627.21398	175260.4576
94	7818.42782	28307.04242	18130.98417	0	0	29167.84696	8682.25794	18510.45019	0	12169.90738	33519.66812	38756.60149	45462.83684	37645.8502
95	38961.16197	71296.27141	101134.8299	71706.56288	64668.55474	43440.56576	61997.68004	70214.44463	102487.2698	87943.12407	54499.27886	62272.34834	41929.45764	81219.00414
96	40589.31643	44464.00345	60204.19521	53250.08073	74899.99803	101388.0133	25708.21752	41472.68891	26366.44028	9564.984497	12709.79778	39017.39489	15317.02487	46394.63971
97	0	0	0	0	0	66879.4002	0	0	0	0	0	0	0	0
98	1416660.248	1095085.44	320776.8357	257771.9742	50588.28092	0	56338.49482	22514.33554	332144.2508	126383.005	146198.1581	0	0	0
99	0	0	53618.27753	136815.9744	42024.26289	50666.22373	0	0	0	0	0	9065.672003	4775.871347	25275.98584
100	0	5448.036578	15345.95106	0	8881.874203	106.7914523	1321.027028	0	4978.132517	3989.17063	11980.40486	3476.918547	0	0
101	3486.91177	6421.066997	8869.000863	17838.1763	0	1527.266361	0	5019.30049	4452.964067	0	7727.598708	5905.396083	0	29037.86105
102	0	36999.95476	13501.86674	0	0	0	0	0	1883.257794	8259.63368	0	0	0	10253.91485
103	0	0	0	0	0	57249.75265	15417.09469	27954.49542	0	0	0	0	0	0
104	107501.9589	67975.53056	0	25447.94609	84236.62451	209580.731	0	0	0	0	0	46787.76601	85507.90744	0
105	0	0	0	0	0	0	0	0	0	0	0	0	0	0
106	0	0	0	0	0	0	0	0	0	0	0	0	0	0
107	50961.5529	77475.43733	97540.6184	30322.84109	65934.48646	58394.45336	84956.29045	56274.7025	88927.29491	97455.9653	39437.14329	85486.22426	34450.65194	76287.62863
108	39977.58693	25743.34356	11214.47353	34390.56133	0	36721.15806	9572.975213	28375.97919	37033.3871	30125.01504	12949.24897	10610.76526	18202.78397	14068.27106
109	11396.48825	11004.10289	16742.12753	0	60256.60995	71295.09882	27249.56305	0	16194.83498	28901.63434	0	12103.72437	18019.35689	16331.35963
110	23659.01598	11184.40644	20598.60251	19144.41029	17067.23585	10415.0564	0	0	0	3498.62517	27573.00183	12887.47486	10983.1792	0
111	777911.0716	613291.9804	724526.8389	661029.7431	557630.5602	451061.8344	243676.0414	231806.1248	407406.3514	303874.8552	692338.6007	449327.4531	284063.8023	271387.7147
112	214989.7	148281.7352	203317.1139	155385.5159	132653.0534	131581.5151	52406.60773	53414.27021	103128.7458	80503.9709	203563.0476	112851.087	69585.97961	73190.07156
113	5020.313273	1818.599153	170.164357	1281.225315	1125.37153	0	2301.91008	2093.68834	1957.64036	1508.119375	12167.92432	1169.00088	1438.800862	3289.118881
114	65908.85277	55296.00477	63230.47853	55501.82625	45200.55781	26994.34572	3859.115897	3986.11755	27984.44168	14186.12634	59595.04591	34765.01613	17991.00289	17683.44798
115	45820.97161	46582.72683	63074.62928	20532.58777	127056.6474	146260.8789	99757.22361	31212.52623	27962.46236	25318.2078	46544.55704	107613.3742	8948.078517	14546.32996
116	20004.16525	21708.45356	10864.1214	20914.233	24733.86191	30298.3034	39089.30404	27852.33397	30695.38816	34614.65602	0	61088.14684	33217.46373	33174.45064
117	377903.5603	205542.019	241879.2716	170120.058	170123.8566	156101.2989	95104.26777	222522.9525	219805.2757	172959.227	131316.2643	124250.9987	97842.73605	69339.64482
118	0	0	0	0	0	14636.73889	0	0	0	0	0	0	0	0
119	11092.00107	18618.34228	23075.99658	0	0	0	22351.00959	0	14688.58127	14088.14654	15744.65689	176.2393012	14355.38613	10907.85616
120	344077.2748	443004.6601	410481.6381	181541.4914	810956.8124	1458312.043	546553.8685	181130.2826	575011.8068	484477.13	160662.4331	306959.143	366766.766	413410.3863
121	31341.04125	9322.953174	7634.543378	17632.82106	3343.128457	5055.496207	0	0	0	0	19355.69751	7939.432181	0	0
122	25739.4011	13608.58649	9559.987477	23313.38233	13026.59028	0	0	0	0	0	23823.06825	9600.647167	0	0
123	14041.64668	18349.17485	2531.080948	9480.20356	9746.283765	5406.249067	26919.45767	0	24267.66091	10702.62126	12369.2401	14705.34229	4878.0896	412.9915323
124	0	0	0	0	0	0	0	0	0	0	0	0	0	0
125	238287.7366	236158.0691	252942.4284	151912.4307	241109.9704	183576.2208	199025.628	138608.5691	234788.7742	202039.8816	172701.5144	211864.5985	187097.2773	186503.4954
126	35596.17894	31329.45059	31808.31605	19624.587	21318.28951	35046.92937	27267.56621	26408.96878	44765.60884	31363.11862	20585.157	27646.30047	22376.20156	21509.59932
127	1114765.532	945971.1218	1016259.325	755395.9531	1111011.784	934810.4788	886628.6901	614404.389	949392.7326	894823.3438	684384.8469	933938.0412	801221.1313	778881.8582
128	0	0	0	0	26851.86833	51561.2497	0	0	4865.490583	0	0	0	0	0
129	376172.904	308051.4978	336617.2797	244280.9818	373891.4465	330853.9405	320319.6825	193680.2572	332749.8462	280521.4019	232211.208	304785.1214	235881.7222	201721.1864
130	26751997.75	22491304.59	25316538.28	16803279.68	23433855.72	23683098.15	21181754.42	14831876.13	24253440.38	22072313.69	17260418.65	20900933.58	19737924.94	17858866.3
131	23357.61529	6793.617643	7722.738563	5704.84641	4795.947997	0	0	0	0	0	12518.69139	0	0	0
132	75188.71415	39698.28536	40870.52501	71947.10893	173172.8926	429063.9318	120944.3107	29532.36843	57717.8462	65175.69762	14234.33475	83462.88422	55647.62312	82730.72717
133	94281.45563	94038.43394	73878.21598	58985.7812	103268.7583	109041.7537	87557.44245	49916.80332	92818.53852	97904.3719	67704.4002	95004.90312	62611.14759	76787.28497
134	12127.43934	5275.517372	8262.477613	18728.98373	16480.97383	44303.6282	50595.57637	59135.31619	15737.36505	13220.55947	4053.551416	12828.70625	16400.36869	6481.333812
135	55938.82301	57145.48865	52223.87445	1831.500157	4486.180477	17086.15094	51670.39486	32707.14121	47002.90249	47163.57691	11089.09291	62661.78682	39762.49833	58794.36801
136	0	0	0	0	3746.161947	0	0	240.40897	0	0	0	0	0	0
137	74310.20305	59225.09721	75654.36671	19510.31804	72547.94075	52059.78346	35263.73034	9955.200183	52890.44965	57281.85316	47454.62159	40847.5626	21545.38898	23108.94326
138	37747.15999	120735.06	69861.76137	37481.19652	37041.48787	8355.3761	12696.97028	7866.404796	27646.23472	16021.78066	26772.74496	27870.94732	17206.98949	43497.02462
139	8704.039537	68516.1379	36926.68889	0	76618.80139	0	72493.39008	0	28953.27006	53400.85985	1873.832925	71678.21089	53908.17846	23526.11373
140	0	0	0	4412.717113	0	1817.398995	0	0	0	0	0	0	2747.581063	0
141	14424.64949	0	6560.523287	0	10593.63827	20713.57266	11406.251	0	11609.42214	15822.99802	0	4059.731887	4675.340373	0
142	62861.99315	65838.68156	54873.92323	58928.185	132027.1805	208679.9986	58221.46092	94675.57339	63795.75565	31748.16342	8132.191873	53379.55315	39735.85529	40840.44251
143	414391.5569	377050.3853	430664.0698	413510.2895	857631.2115	1149511.697	556944.6394	508504.0006	454613.2424	261578.1976	241883.0235	380698.9459	310716.5827	311760.2876
144	0	0	5445.526883	0	10437.11573	13195.67338	31666.2268	16066.24101	9891.40399	3866.765617	0	116.1120305	0	11156.66389
145	3930.037803	11895.09768	0	30073.00827	25853.76071	0	25321.95786	6323.746617	4345.054841	7052.871002	8773.85748	12955.44656	41789.02191	12222.66045
146	19326.26481	7497.485017	14660.64215	6315.058443	13864.41328	0	2995.019242	177.4876108	6948.590337	9425.465333	21450.72631	9672.047885	6290.97207	7570.725416
147	13478.9629	4049.576167	16836.18926	0	0	0	0	0	0	0	0	0	0	0
148	0	9327.057213	0	8231.549683	14910.42413	0	0	2889.500887	0	0	0	0	167.6196983	22416.4236
149	0	0	0	0	0	0	0	0	0	0	0	0	0	0
150	0	0	0	0	70996.99506	57069.85649	1785.940293	14192.38201	0	0	0	2483.045898	0	0
151	0	0	0	0	0	0	0	0	0	0	0	0	0	0
152	0	0	0	0	0	10798.49411	0	16449.63002	0	0	0	27074.66187	0	0
153	58398.3795	32106.41914	42579.59567	41092.13701	60185.14431	36882.66773	56251.21177	49316.43796	39905.61748	43197.00429	30175.289	48347.76011	49765.83198	44832.65886
154	0	12586.49296	8062.388876	0	0	0	0	0	0	0	0	1034.489276	0	1378.155115
155	63937.7564	51900.81991	49304.82365	58636.72331	24860.44169	52847.74471	71189.23013	39792.33638	37694.45525	91094.39386	29927.04197	81698.80839	53434.99354	57109.73881
156	0	0	0	0	0	0	0	0	23893.76707	17253.64212	0	0	0	0
157	0	0	0	0	0	0	0	0	0	0	0	0	0	0
158	0	0	0	0	0	0	0	0	0	0	0	0	0	0
159	5031.54381	0	0	0	2268.316214	34236.8308	0	0	0	0	0	0	9953.705473	0
160	17122.79659	0	18434.22474	22030.98017	10182.36787	34963.50489	2530.562508	8724.607355	0	0	16692.20385	13134.76699	0	0
161	30683.2233	44461.32944	32050.95058	37918.7323	52876.2851	124550.6987	118358.9766	118520.1929	68066.22735	64779.70147	21865.63082	62048.61078	58406.90296	52791.13661
162	714064.2441	657196.7855	848761.3661	409873.0498	843724.9401	343439.289	541593.8916	237436.9557	860781.6923	710878.601	374644.2414	717599.458	540191.2626	651228.3486
163	0	0	0	0	0	0	0	0	0	0	0	0	0	0
164	0	0	0	0	0	0	0	0	0	0	0	0	0	0
165	0	0	0	0	0	0	0	0	79276.43963	171948.0554	0	0	0	0
166	3850.177767	14604.1576	43979.11353	25355.47941	34457.42851	8851.700917	14718.41222	25853.4072	14753.5907	18564.8364	18916.58899	68441.00203	35482.3362	31487.55327
167	0	0	0	0	0	0	0	25729.42967	0	0	0	0	0	0
168	5863.495027	8532.185083	22541.01375	40230.85027	33830.95784	7235.837047	21545.05811	9085.74389	18477.44302	12461.39622	16841.66535	40129.27726	13668.28251	13023.05886
169	47917.48527	17591.07066	57401.10366	9340.357987	42013.56899	20563.18681	20266.96826	0	33780.83788	29925.13223	14773.73419	28838.0953	22832.33588	35332.65351
170	0	0	0	0	0	0	0	0	0	0	0	0	0	0
171	37238.67125	29906.13078	11296.40516	13148.04504	17956.32697	41982.28741	13385.36283	23014.55032	24662.84711	20371.06452	8203.47268	21644.10514	17835.6396	16641.53346
172	142942.9131	68682.46197	32237.98216	18520.24819	36746.83224	30494.76562	11295.48258	0	4997.8667	15669.59665	22268.24916	20180.70923	19979.46644	19992.63309
173	5102.95123	0	0	0	0	0	89.2193605	0	0	7113.141837	2015.711782	0	0	0
174	21489.98223	30766.90147	9153.477064	21511.24476	0	0	15018.05744	0	45141.2892	37411.23982	0	2326.557584	32943.69745	10780.63934
175	3385.128687	0	38734.37417	50568.99298	59024.37477	0	9372.41065	0	0	5603.949967	0	13773.61507	12622.58271	9406.52023
176	0	0	0	0	16257.15094	4050.351307	0	0	0	0	0	0	0	0
177	0	0	5181.95622	0	24486.84491	34963.69386	45141.19092	31403.02653	16332.33872	1890.468598	0	19786.79608	15188.05783	0
178	163000.9176	157936.6052	149154.6079	193369.385	253556.3535	233375.8605	189313.5267	239712.8725	186094.6211	146959.6663	126766.1839	148059.2307	149734.1845	146936.1938
179	3320.016229	9226.49524	21928.88768	12322.9684	27009.27918	5385.83628	23358.85107	10710.95894	17549.24124	8481.370767	12530.6957	19531.32934	12806.8802	23851.97489
180	1331.877525	9911.456077	10142.67723	50.35177513	0	0	9867.439677	3671.758727	3167.086961	6693.605816	0	5594.827104	4189.265827	17004.26855
181	43001.90294	30298.41501	77599.12285	19370.44125	0	0	9873.83523	3026.719	15972.24291	13539.42399	2851.606124	48499.75786	1768.313786	15036.29958
182	33530.36777	19137.96084	10197.49363	19143.26894	26059.49585	52922.78685	65640.64494	48069.72051	33829.09446	36263.0562	12278.57271	25077.90578	32007.30653	17707.70342
183	56834.95316	51984.74633	52147.87208	54374.02795	50321.29983	146820.5877	107284.8391	89842.41316	71659.00097	67103.30636	29403.5457	86281.22956	40603.52078	63895.44178
184	444535.7998	350625.018	341206.649	348128.5385	462364.3465	923861.5265	685639.6233	646096.4825	397316.2912	439798.2671	218694.8456	472908.032	426057.7727	384932.5315
185	66855.91149	47776.75829	69877.76142	49811.70849	95690.42263	158708.2561	136095.7132	118221.219	74317.89213	81782.62558	46831.78388	92193.73264	116305.0242	71428.30999
186	139886.9403	136024.1696	94274.55971	110660.9285	136210.508	237164.2085	207587.7047	207648.3208	142353.8382	160018.634	76798.84748	146396.423	129491.476	121730.175
187	466.196275	8066.238543	0	4932.29118	18904.85044	23733.33946	38400.52245	32609.01724	25500.98111	17783.21121	0	19228.50142	14923.32603	5972.243552
188	1155240.617	1112526.211	1031941.478	1198187.945	1523207.067	2509429.628	2040148.133	2186498.136	1497862.946	1341917.474	805691.1458	1416783.875	1266838.368	1125664.119
189	7315.497913	5164.122307	0	6106.659489	14331.13581	58969.83411	25119.97111	34542.49859	2699.177902	18757.89066	0	9715.067637	8552.000768	2876.116884
190	293377.5511	271574.9865	226593.4072	297625.4329	323535.6783	617354.4886	507195.7994	555688.39	345632.5649	327856.5841	167438.4576	340947.8221	311155.5206	245105.8049
191	31037.90965	28015.25349	12497.41805	28486.45679	35058.67631	108333.3653	90860.81592	82817.02076	42488.45253	43512.42687	13003.92942	47060.92434	43071.04998	27336.83144
192	19147.19216	6714.485345	9192.954501	12902.96676	23999.35846	65512.22177	47158.27636	29532.56305	21072.68005	29195.98669	12094.18008	13782.97778	18047.2912	17354.22156
193	55001.49788	64481.5524	63944.26476	66893.86564	47871.68475	61745.15418	76352.3299	142355.9097	85846.2053	99251.36084	41649.33437	76751.70279	78475.47751	59714.33254
194	143889.8689	128929.2213	83732.28446	88639.42457	125415.2327	220477.522	211357.8671	181197.5512	141508.2187	145384.1954	76642.95548	138267.5062	128447.1386	113063.2634
195	196462.2815	178641.3671	121763.874	152751.1911	200457.9498	352541.9392	351011.3886	339941.7283	208249.2881	239338.9838	109226.0194	247468.683	189211.2801	136086.1527
196	173753.9859	158650.8685	131183.8751	153447.3917	211900.51	427423.9369	354299.6857	366897.745	212281.4803	220012.0185	107899.6855	230925.3365	192070.0517	165194.811
197	521455.3199	473958.5317	381841.8239	491933.5878	625115.5479	1023112.418	941779.1864	874894.6426	604630.487	589544.0151	309989.5013	679979.8668	584266.9692	452450.4839
198	410089.6193	387254.5065	359354.2283	389111.6729	431728.4227	797877.733	640805.4682	714949.5988	505826.1397	459172.7982	221063.296	484984.1672	462194.3955	372539.5633
199	78664.98173	69462.5729	40050.95671	62701.86528	93180.43266	308247.1517	245740.6014	238354.9193	103168.386	105700.2502	44071.10913	113539.9766	103373.5176	66250.75295
200	73219.58343	65612.46536	50194.94708	64713.80145	91432.28642	162617.9339	145123.544	144346.8437	84263.30772	89717.45927	48767.00023	105130.9099	74899.46504	76925.10181
201	0	0	0	0	15180.97124	31893.81017	35926.76316	28148.38833	422.4925423	15377.95279	4495.64643	16854.48111	9737.63681	0
202	4191.88127	0	3586.263187	3777.615545	9991.967123	41918.42295	27744.99708	31520.50494	10486.24904	6989.91392	3557.203223	12309.65387	9547.058165	8407.803667
203	19223.71513	26143.45382	10491.39025	10972.03819	21359.60824	41205.62494	14451.70042	21820.84098	21225.409	21613.37482	5064.946097	13234.86781	25309.95515	7785.78752
204	333160.735	308133.0336	260336.3114	294074.5129	343528.2322	564351.1356	556317.1504	541897.1623	383494.5703	382640.1867	205680.7959	362645.328	344063.9987	284616.1583
205	60500.44725	84077.35191	70468.96248	48773.1385	128018.081	101519.3019	41837.7654	76246.81001	37416.34753	70546.97412	56049.65444	58009.61065	76284.1326	67459.84734
206	16657.99357	0	4852.864933	3472.764343	17859.68921	44491.98812	51819.37312	38255.43124	17284.22607	21565.53329	4020.222187	22319.32022	17380.71937	7986.915513
207	132883.9866	43106.5143	55010.18027	42859.94863	11731.24109	50055.96108	46425.32813	54975.22732	60551.60032	66798.041	38764.44585	60748.95099	128206.371	47260.40007
208	0	0	0	2624.959722	8315.72284	37271.36558	18742.85998	24489.78	4422.05161	2661.806163	0	6214.55217	69614.64737	0
209	5033.435943	0	0	5481.288843	13412.57572	29156.63701	14797.88703	20185.22413	5232.620527	15083.85393	0	17431.32634	73335.30909	15615.00144
210	36354.11968	38542.30574	27405.15732	37435.13643	47586.06563	53021.84485	57210.53865	49013.47275	34243.15709	49117.14141	39188.29323	63910.8436	56258.66566	47388.15499
211	361278.8654	423645.7791	324070.8308	237591.9321	361744.2708	364672.1332	285578.763	117692.8443	117076.6403	456307.8211	280272.4634	359619.4155	341348.4078	368104.7575
212	88520.33087	112092.9399	62892.04361	71983.6586	47386.76555	155418.332	46157.42409	119561.6739	45940.70748	84526.53142	72707.8717	110475.3821	51517.52428	106914.515
213	77584.35602	102592.9815	48898.29091	77812.49771	94287.66206	122677.0082	73208.7394	88927.06874	86864.5662	84075.04863	59613.35228	96354.87081	84200.73182	86954.02224
214	2886.080071	0	0	0	2616.576695	38955.45636	23301.01148	23355.28661	7929.75249	7062.348327	0	0	2594.972743	0
215	24320.44801	11654.94732	16866.81815	16756.18644	6593.604486	1998.103085	7653.570877	3422.551553	17817.28795	17858.3644	12991.46954	7068.788365	13168.86349	10934.33432
216	4873.00526	5006.171603	0	0	0	33453.83405	31100.19779	25800.73686	9961.801087	5416.635417	0	4240.735433	0	0
217	0	0	0	17394.80842	3469.38272	14122.17893	0	0	0	0	0	0	0	0
218	56696.48492	41533.9377	29611.05504	39377.59849	39275.66458	101110.8225	87387.04238	55504.67941	56603.87657	66437.72069	37054.78424	57478.2756	48997.5489	33232.20966
219	0	0	0	0	0	15895.53822	13876.61324	5913.67848	0	0	0	0	0	0
220	7188.182676	14132.88243	3536.087867	3068.368594	13924.33446	12566.03909	7147.314781	13357.8411	4391.330816	6671.081347	6486.070393	13391.90804	7359.344707	7452.489582
221	0	0	0	0	0	0	0	0	0	0	0	0	0	0
222	0	0	0	0	0	18417.42824	10389.74599	35619.30139	6549.639727	10150.6885	0	4359.037437	5169.11986	0
223	173691.5073	137819.0939	158539.894	163640.7628	216577.886	125045.6709	153798.4265	142546.2115	168361.6055	179308.4389	133208.1965	154386.4083	179779.2813	99815.17886
224	234232.9144	285238.9555	279709.8232	208153.1336	272533.7329	228931.6703	134269.0184	39266.18081	202087.2201	70622.30396	205234.2466	273719.3043	155257.9086	303512.7155
225	7265.900135	12053.38941	26918.90717	10697.18515	23040.63829	19009.15633	2444.690056	2242.099643	1752.683887	8993.955711	0	17066.43746	1372.449341	9095.84915
226	105299.0249	81727.96576	76752.68822	105499.4719	31253.39355	73996.9835	54862.81644	106800.741	132195.3275	42883.87961	32216.41014	122375.2998	103693.9021	115497.7219
227	137742.4708	217015.1811	200583.1705	121022.2252	188595.8402	322304.0995	478208.0611	444595.4593	276328.9036	191668.28	181753.6896	173380.1629	255657.5539	227589.6989
228	10708.1273	3325.40148	9122.451979	25299.87669	10348.86423	6909.780353	17470.83367	17126.21467	6820.855348	1425.706151	2195.630297	0	32836.2506	6637.682507
229	2746.33565	2780.654959	7017.517139	13112.55802	6622.11312	18325.28565	0	0	0	0	0	0	2246.473111	0
230	460324.4151	259545.7417	218030.2378	282491.5806	236589.6636	1067065.17	892574.2108	594855.8377	327901.4191	354208.5391	288591.7361	370401.7284	374585.1497	135305.2284
231	34277.30886	60359.13514	64226.0584	119961.4906	132891.911	215281.0826	40546.03273	42394.11518	84951.73515	39973.54243	37897.77392	86574.27482	45322.43497	94091.62791
232	0	0	1628.938438	0	0	1861.517262	8236.471103	1753.446486	2501.545814	1780.67092	6980.625404	7444.189472	8151.093483	1949.656171
233	101845.9697	43720.53228	6698.98019	79725.84293	53733.37427	77886.15133	4461.339393	9714.017557	41969.00171	7865.195457	8804.0977	11640.00244	5318.64742	10626.12192
234	14426.29139	53492.50167	36816.65597	35586.22075	2478.003871	27200.1169	14289.86136	10489.63558	33429.15838	34992.01041	6820.76075	32190.86557	48486.53891	29158.85667
235	81761.9097	59742.73473	0	11803.5999	52603.24719	161233.6825	0	0	0	0	0	18841.63246	117710.2486	6675.825137
236	0	0	0	0	0	0	0	0	0	0	0	0	20948.08172	0
237	57472.90569	30685.80994	28890.08208	38749.48512	60482.84458	99719.96903	23204.68844	25884.01668	30758.63739	21616.25273	25697.37535	38464.8225	25696.44106	19066.14657
238	0	18052.83237	0	0	0	0	0	0	0	0	0	0	0	0
239	0	0	1231.613114	4776.7697	98426.70345	96328.12528	22525.24831	24601.98069	51773.23127	57642.80451	0	17322.51027	48018.56003	22649.40445
240	0	0	0	0	0	0	0	0	0	0	0	0	0	0
241	30666.9397	27543.71658	18863.95034	39015.86687	38529.6947	56816.0903	36408.25206	49373.89208	18790.60576	24081.19654	29990.1815	18383.90638	24731.16732	14235.48247
242	0	0	0	0	0	0	0	0	0	0	0	0	0	0
243	34057.86427	3572.162543	0	6909.706324	0	1635.955666	0	0	0	504.901709	915.5147513	0	0	0
244	0	0	6404.586283	0	0	0	0	0	0	0	0	0	0	0
245	336392.4596	323257.6624	320584.8348	470192.6505	329913.691	618942.6813	490674.8915	415999.6465	369981.0894	360745.0303	227899.4782	325544.4963	390068.641	277520.5106
246	26877.68403	17502.83829	3371.476637	26959.61272	11853.70523	9922.01135	18577.07839	15216.52297	10593.24237	23883.27933	20070.68449	21130.0074	19610.69806	33288.20453
247	0	9118.06504	0	4779.3977	0	0	0	0	0	0	0	0	0	0
248	5381802.467	5349274.057	4852155.044	7062593.889	6169155.359	9965779.485	6975405.678	8809090.681	5684125.411	5539682.365	5832171.158	5257485.936	5590042.413	3990387.519
249	13267.44234	16003.84657	4834.886171	50387.47821	17660.64534	36948.64039	27259.57233	48068.82426	7188.90467	17146.24553	20359.44459	7719.35613	21491.6982	3078.195019
250	27379.21157	36189.2444	12900.69776	29978.37864	28771.10016	52153.9052	21149.4824	36469.35331	13435.30324	7510.669965	12420.41812	18785.67347	19184.78791	23252.66121
251	0	3047.708553	0	0	4347.215213	53654.45868	0	0	0	0	0	0	3325.58825	0
252	0	477.419301	2877.760313	0	594.5818823	0	23183.2922	5318.03819	0	3005.961475	306.8191558	5339.862107	94.17472263	3525.774633
253	2811.015785	0	0	0	0	5927.55079	0	0	0	0	0	0	0	0
254	0	0	0	0	2661.781753	9323.8777	0	0	0	0	0	0	0	0
255	125194.7045	78645.37064	11488.6646	45080.72696	0	75754.2508	10534.90275	58717.6438	23585.11487	25117.84305	49547.3778	41637.14971	33033.24169	18330.91791
256	33687.58681	53743.35817	64964.22532	83193.06349	281257.0907	288100.8944	129565.2799	99006.54515	32914.06639	31987.13642	60518.52272	196584.716	62525.04323	39041.82563
257	0	0	0	0	0	17824.90043	0	90334.71539	0	0	0	0	0	0
258	9890.062807	17352.23521	9289.566553	15921.6546	32684.48769	25969.26577	4066.363673	20948.47456	501.923763	0	0	3128.452435	1080.447776	6008.455987
259	0	0	0	0	0	0	0	0	0	0	0	0	0	0
260	0	69505.19887	0	0	0	0	0	0	0	0	0	0	0	0
261	50028.02863	10099.99485	2239.862356	0	0	0	0	0	0	0	14512.06892	17856.16576	0	0
262	67767.20776	9255.62193	0	0	0	0	0	0	0	0	0	0	0	0
263	27731.2264	13108.46719	31426.41612	15952.87994	4535.56497	0	4092.923246	8052.159094	14403.7918	3055.360892	20494.54347	9420.728521	7184.19471	4983.293703
264	991651.534	346921.134	285112.164	129848.1235	31035.97485	92185.69319	240085.6891	161324.7166	152711.8106	178600.6245	258525.8406	399479.1401	150311.4611	175843.4113
265	5996.787819	18029.80107	0	38152.4599	5547.50946	0	0	6355.616323	4308.05109	0	0	38170.90196	9644.158741	4124.526534
266	35207.91189	0	0	0	0	0	0	0	0	0	0	2601.318578	0	0
267	0	0	0	0	0	0	0	0	0	0	0	0	0	0
268	69614.63615	66725.45976	53475.71603	56187.6645	65584.28128	116457.2059	21731.42574	10747.94183	42202.82522	37297.5335	19358.68782	46939.47466	99358.19915	55113.59826
269	46933.13297	32885.92938	24603.21749	32544.83243	44415.65733	67419.77958	2340.171649	2591.969853	24086.45732	19136.84686	5273.36819	22787.66166	32571.6166	22360.41136
270	0	0	0	5860.503578	0	0	0	0	0	0	0	11684.17797	0	0
271	20089.47443	47688.58457	52040.61771	10174.34808	54952.80023	53336.10854	25589.11686	45848.41341	21535.58172	16305.62101	4696.68571	30641.97397	21456.70674	55150.16919
272	37017.05332	0	0	0	0	0	0	0	0	0	3656.4562	2803.342507	0	0
273	92085.8534	26354.07241	6967.426317	0	0	0	0	0	0	0	36378.32241	27435.83843	0	0
274	14583.98946	34819.99632	0	44074.02247	15608.97925	13672.63891	3436.25946	8658.893467	17329.74567	11090.58323	0	51514.58513	30687.53729	10545.4942
275	55190.78811	5749.930027	0	0	0	0	0	0	0	0	6298.36968	6473.48791	0	0
276	33995.0355	7573.98305	0	12166.65507	0	0	0	0	0	6992.51713	1932.847054	0	0	0
277	18933.96422	5113.15285	3540.164233	3344.321913	0	0	0	0	0	6313.394587	3885.689453	0	0	0
278	34288.08922	8684.664603	0	17077.25414	0	0	0	0	0	5524.618198	5402.302601	0	0	0
279	252354.401	352534.4141	193688.4463	440909.9148	247453.1628	192253.7796	224269.9074	265783.4452	290667.2598	205500.4507	77381.14355	550928.5661	271533.9591	227562.1736
280	27517.90799	5590.293173	0	13441.5043	0	0	0	0	0	0	0	0	0	0
281	326670.2498	135842.2632	40786.06818	264199.9689	36807.68881	66588.87901	50108.02675	105799.7817	150502.2124	153535.5629	118167.8315	47657.71952	155921.3691	47988.63236
282	40924.59596	15297.60091	0	12290.85077	0	0	0	0	0	0	0	0	0	0
283	471895.9363	165904.9172	62348.7624	237817.937	0	83412.68211	44832.71569	65264.55787	95607.82514	136396.799	81274.39164	19698.31784	93553.41721	10622.19545
284	22716.42029	0	0	10019.05557	0	0	0	0	0	0	0	0	0	0
285	180445.7248	97077.88073	36157.93108	95981.97553	2846.846347	39824.27676	28096.71831	36426.00844	52390.12591	60847.52664	71147.82905	14361.90907	50075.32351	9586.95756
286	6988692.955	4058958.396	2020714.93	5721294.009	723752.8859	2421610.471	1990188.991	2052823.144	2491382.743	2980453.267	3530145.19	1426902.65	3194909.182	1026211.916
287	25868.0994	12275.33347	5556.253065	13206.11369	0	2357.251157	6400.440983	3494.413297	7062.843793	10316.63369	11120.27315	0	6793.828499	0
288	32866.86431	6888.979624	0	5519.195272	0	0	0	0	0	0	11341.32286	0	0	0
289	0	0	0	0	0	0	0	0	0	0	0	0	0	0
290	1092399.836	572795.9665	0	644636.4137	0	359407.6671	0	0	98886.8837	366168.3677	429555.0374	0	226207.7213	0
291	24203.26645	0	0	0	0	0	0	0	0	0	0	0	0	0
292	49661.31243	24219.55199	3841.405123	21896.62151	0	0	0	0	1914.531119	10087.65994	22524.06303	0	4691.084823	0
293	142126.7281	203949.279	133967.7218	380799.4593	182112.3551	430357.8018	93330.77041	146856.4908	126945.7611	116819.4932	60749.99624	153122.6805	144149.5721	151752.2375
294	0	3668.223756	0	8758.639907	0	21061.63404	0	0	0	0	0	0	0	973.3505623
295	306947.7031	331336.2222	270272.8157	165501.6359	574838.3458	214221.5214	181522.487	87618.02085	353748.2879	292794.4058	129188.338	284715.9941	194239.9173	322064.2477
296	62366.24931	135421.1534	78349.71272	147452.8157	77824.49827	94782.97969	113789.5597	60789.11567	151709.6354	158084.0646	65840.19716	176810.1454	153500.7245	119110.1214
297	37381.06443	44630.76691	22021.58377	32021.99819	13319.68065	29100.81956	56145.23877	22914.82779	23442.66074	27309.55161	50931.11777	22242.29811	36868.76566	22783.97394
298	10172.61304	46343.26017	18022.96811	54932.18601	21901.97474	30469.48865	37128.52969	17349.46781	51513.52502	79231.636	5199.805707	76989.84169	61727.66141	46185.92531
299	4652.32384	0	0	0	12860.02685	0	0	0	1839.382358	0	0	0	0	0
300	0	0	0	0	0	0	0	0	0	0	0	0	0	0
301	0	0	0	0	0	0	0	0	0	0	0	0	0	0
302	28997.47694	115913.3214	61908.60576	45983.86323	72385.53886	76273.54794	124156.3608	63751.20714	75340.21714	84748.26691	70995.0044	136205.1737	161491.7773	100286.756
303	9772.651173	0	2685.603912	967.299263	11366.45272	14170.98173	3401.402237	3660.744272	16348.05194	7737.266923	9193.320683	12633.82558	13867.21508	2024.050511
304	0	0	0	0	0	0	0	0	0	0	0	0	0	0
305	0	0	0	0	0	0	0	0	0	0	0	0	0	0
306	356577.5824	168642.9901	0	16797.33971	0	2131.400909	0	0	10686.31642	19916.09674	0	17843.40684	6962.311268	4263.10492
307	1559.792131	0	0	0	0	0	0	0	0	0	0	0	0	0
308	4440.763814	8243.34579	0	17808.8895	0	38995.70116	0	0	0	0	0	0	10160.98361	0
309	0	0	0	0	0	15435.28949	0	0	0	0	0	0	0	0
310	0	0	0	0	0	0	0	0	0	0	0	0	0	0
311	33109.04269	24436.04345	3592.148973	39101.58094	31416.42805	169450.4398	36274.4449	77584.35383	22485.49122	6494.59088	8902.778327	5382.27674	44913.45012	6270.13449
312	7257.393557	0	0	0	9356.888294	27791.59861	0	0	0	0	0	0	0	0
313	4376.128298	11478.92455	0	23021.92819	1573.387274	6882.847433	15780.26644	9297.129533	13969.16628	38914.66004	30550.84087	47660.08088	3432.733703	22301.4898
314	2857.892589	4223.468392	0	12853.44411	19445.59077	10350.75639	18274.2206	9809.671813	12851.50188	6718.635098	0	33906.808	5674.15541	11970.63369
315	2554.243836	28517.0227	11239.0304	16136.98073	14015.73028	2707.95775	0	0	14507.38726	15511.3076	0	12958.08486	0	41.28156123
316	25079.68766	23037.0767	14907.42414	31429.69547	42664.51466	29304.56861	47643.37546	42808.77905	27587.62668	19398.00474	16033.01855	68563.51795	29663.94202	41365.57252
317	0	9075.860634	11916.99961	14064.61524	6108.159867	3268.339568	3356.01047	6821.942387	10124.64948	9494.703264	0	7378.984992	0	1466.979724
318	22085.84495	43584.46363	29347.16517	37896.55321	18928.38279	18126.13751	11778.74177	14484.96767	33591.98985	27214.77469	6842.87011	25771.3737	9063.88908	17209.20999
319	79933.45718	153063.2588	97334.27214	99928.2476	75342.10528	65985.51789	44326.05461	69266.53447	129805.9102	93959.99427	58729.16462	90181.45854	47550.02461	49315.1558
320	51207.37325	0	0	0	0	0	0	0	0	0	0	0	0	0
321	84333.40119	170339.1389	99486.59947	109210.7978	68298.83871	72247.82342	47879.2947	59536.60753	113401.3676	94431.05188	52529.72663	97325.82643	53266.38617	57518.66971
322	13343.56354	27056.51779	52016.70023	25516.44895	14535.93789	18542.50321	5998.750301	7610.376739	22724.04436	19210.92665	4569.188589	16239.12185	26749.24407	14193.29815
323	218289.4884	271523.5121	209643.2253	302493.5144	260363.3735	200082.1735	223665.7016	240685.2254	237805.3953	252182.3061	194127.7446	235937.8688	215009.7246	208321.627
324	24069.9848	47735.8507	24315.37555	31897.84381	8599.617077	13997.52458	5419.368844	11364.45193	44190.32689	19569.46829	10008.09496	17685.82718	3110.593438	7926.49649
325	15861.36575	38846.46042	24632.40496	28807.18971	18343.98539	13708.38275	5043.170027	12271.39138	40254.38361	22086.12752	3580.534043	18161.96667	412.5806337	10293.20614
326	4759.6227	5200.545817	0	0	16136.86005	9099.88809	0	0	0	0	0	0	0	0
327	32898.83255	0	0	0	0	0	0	0	0	0	0	0	0	0
328	18210.53526	0	0	0	0	0	0	0	0	0	0	0	0	0
329	61736.96627	48043.29621	0	0	0	0	0	0	817.6424677	369.970787	0	10613.03561	9825.222397	0
330	323228.7528	182933.0536	0	0	0	0	0	0	0	0	0	20971.87579	37180.07938	0
331	537326.2813	188172.5618	0	0	0	0	0	0	0	0	0	27448.4143	31351.17793	0
332	568167.3183	480647.9675	525027.0166	785097.0816	1524513.99	905806.9202	700270.7545	706254.3373	320863.1832	775301.546	533494.9911	958214.6892	302834.7357	1279472.198
333	55410.64453	0	0	0	0	0	0	0	0	0	0	0	0	0
334	87300.05937	0	0	0	0	0	0	0	0	0	0	0	0	0
335	11912.389	12827.49544	23415.9268	0	0	22841.25973	8169.510089	0	6448.375909	2145.87123	0	1672.233325	4657.564945	0
336	33814.63713	66775.21524	20250.14501	0	22578.9622	0	18654.10272	14820.19071	22098.63331	29955.44789	14539.24359	0	24087.39876	14834.10115
337	13108.5236	26504.83942	14114.35735	0	0	9969.634568	8232.139519	0	6688.347866	9222.670703	0	4302.03865	11941.53364	0
338	230948.2912	49116.52447	187086.6132	93088.23226	31973.86575	39282.64247	0	0	15966.06616	4145.498529	230590.5345	67086.47612	0	0
339	0	0	0	0	350.7829147	0	0	0	0	0	0	0	1071.98131	0
340	154159.0508	259466.2932	74993.30628	111875.1908	67301.30488	106135.3155	49333.55048	47085.83239	105211.7742	70834.20797	29623.39665	88460.27308	78421.19181	91737.96241
341	209880.289	64833.92613	232651.4166	78287.13809	55568.42692	18903.64681	0	0	32408.6397	15833.66006	143134.9245	67757.47809	5459.314187	0
342	117752.6444	36298.83151	52969.33061	48477.07684	55721.88504	50427.27	39207.07488	73267.02176	82045.75737	14297.52194	48880.0228	99755.55069	13361.92714	62534.79501
343	3488.433528	3026.807676	986.7554837	55563.6404	30006.62894	0	57661.96235	62412.6453	2181.611609	7078.7701	0	42169.83105	15361.62444	9051.33619
344	0	13299.71155	17592.38168	8918.119635	0	2689.550331	3049.326581	0	16492.08648	11091.89043	7851.04368	8309.924577	33529.58507	14191.55985
345	30106.22146	0	0	0	0	0	0	0	0	0	0	0	0	0
346	5454.934616	9680.894938	0	13876.06168	0	21006.51229	1176.440285	0	4117.109903	2067.929576	0	0	5402.608877	0
347	452169.8997	82483.37198	82028.25493	108118.7067	142310.884	106616.3646	14476.80542	5889.396931	73388.56739	57171.21852	165533.0309	69256.40435	30086.31134	18881.66155
348	258318.3806	138919.3103	184617.4591	296726.9218	246209.7862	161193.0435	231535.403	304415.2275	209048.4497	276108.9897	190484.4334	82922.62297	300569.7622	238592.4755
349	12367.69778	9026.034362	3283.991658	0	34397.15567	155414.131	0	0	2236.593357	0	0	655.6115643	15606.66764	0
350	993580.8556	0	2073960.537	758534.5325	292982.4811	1466877.14	1323160.102	375293.6853	592899.6834	833833.7198	1094011.947	509113.0062	1630514.489	45301.03273
351	0	0	0	0	0	0	0	0	0	0	0	0	0	0
352	0	0	0	0	0	0	0	0	0	0	0	5578.723129	0	0
353	0	0	0	0	0	0	0	0	0	0	0	0	0	0
354	0	0	0	0	0	0	0	0	0	0	0	0	0	0
355	0	0	0	0	0	0	0	0	0	0	0	0	0	0
356	0	0	0	0	0	0	0	0	0	0	0	0	0	0
357	0	0	0	0	0	0	0	0	0	0	0	0	0	0
358	67082.82544	59649.84245	24312.06261	37168.75883	0	0	0	0	3902.991313	38942.7123	32864.67392	72194.40751	0	0
359	6684.690989	1105.44686	15987.31679	9337.96756	5526.22492	17792.26286	17342.26236	4955.95415	10434.6889	8435.814632	5528.900882	22203.92303	3153.965357	1623.100285
360	0	0	0	3507.541827	2031.842225	0	0	0	0	3044.656991	0	8621.49847	0	0
361	0	0	0	0	0	0	0	0	2759.313559	3042.565112	0	8094.235323	0	0
362	964538.0097	964127.3352	1191936.036	437021.5302	664469.7799	1008929.849	650842.2	276375.8379	596630.9431	236517.4941	273935.3348	578304.7471	579077.087	619698.0033
363	125281.582	54981.24236	152361.9855	70997.79807	40699.10453	151123.9864	88841.37586	10289.53159	73668.01165	48903.16542	10434.8355	25876.10979	49606.49701	65227.689
364	0	0	0	11669.66105	50563.39428	42896.15563	0	0	0	0	0	0	0	1422.107435
365	0	0	0	2520.409564	325.5016765	1294.489861	1253.789475	0	0	0	0	0	2814.216819	0
366	77.8963317	3617.041626	2522.77519	11292.07136	953.290447	7730.2052	2855.811242	1596.156885	35.17496883	7802.707917	6064.583277	4726.612963	2270.548438	2939.140511
367	22411.92122	7730.291203	10782.22553	15896.59966	21567.40975	1062.607711	27660.09487	13439.25289	15336.27008	21369.91809	15541.17911	11117.68665	1218.260234	20317.26232
368	1054880.783	970207.8042	414408.164	925108.0253	818897.698	1221629.237	1519530.678	1526034.953	3822843.14	0	621404.9149	2098643.565	167000.8327	393849.0121
369	136880.1579	34955.65913	4953.483293	8629.005634	0	0	10201.77385	0	62575.3701	89843.3223	0	40718.97477	177932.994	114176.6338
370	14604.52048	14809.89301	11714.46097	0	0	1455.809959	2890.107065	2111.308352	14941.67266	13338.38597	0	10797.76242	10347.16643	16088.78854
371	28276.9392	34465.86634	32754.87878	8624.695836	4206.84824	9422.503988	21052.1623	8994.012217	40416.12825	32260.89606	12228.33867	27799.96825	30989.79487	44913.24146
372	0	8316.22138	0	3530.043153	15741.16431	2430.146568	11098.57969	2959.224333	8284.768889	2683.388801	6375.345834	4137.420914	27957.28795	27748.20931
373	4318.058727	1678.554382	8268.49618	3292.217858	5363.123069	0	7513.288218	4795.675686	1513.33205	3196.428073	7997.479193	7226.317841	974.850106	4871.312227
374	0	7831.339687	0	1776.554867	0	0	0	0	0	0	0	0	0	0
375	0	0	0	0	0	2183.85428	0	0	0	0	0	0	0	0
376	738.0765673	10283.60787	2353.168212	2064.344048	14306.40788	885.945825	12110.74951	18192.9661	10148.11986	5241.834601	20320.55009	5440.592369	6453.100341	1757.625602
377	10834.95279	10553.38649	3355.576247	21568.14571	27576.43339	91460.25323	13745.4055	107780.684	14473.86576	14795.61755	5229.29417	64272.61329	0	19272.32237
378	2346.596332	2792.496168	0	1466.974489	5934.142279	51049.64956	2634.661202	63143.83906	3333.76728	1625.064265	0	33663.81879	0	9387.596885
379	78483.67826	137313.0224	104692.7777	92602.20353	50406.92219	39092.67378	48155.2204	73363.99751	58535.85552	66728.10525	84633.62423	56031.01652	53897.21065	53633.68185
380	18077.93459	35049.90768	13452.91298	17980.29376	0	0	0	0	2443.681615	0	2017.214786	0	0	0
381	2186.59763	17170.63398	35099.66454	3207.61872	0	23515.13512	0	10255.91713	13646.21912	13787.58305	0	0	0	14409.09977
382	0	0	0	0	0	0	0	0	0	0	0	0	0	0
383	0	0	0	0	0	0	0	0	0	0	0	0	0	0
384	0	0	0	0	0	0	0	0	0	0	0	0	0	0
385	0	0	0	0	0	0	0	0	0	0	0	0	0	0
386	0	0	0	0	0	0	0	0	0	0	0	0	0	0
387	492499.5384	148785.4224	63435.54603	178216.4291	90139.8183	0	0	0	0	0	0	0	0	0
388	9695.631413	7771.02412	19439.82047	8501.533424	22906.65059	5647.648133	36356.35237	13447.00619	33903.49929	18864.12961	4047.054077	19057.92425	21061.43252	14411.65659
389	22059.78552	12746.98724	25469.26063	12528.724	19685.45977	21500.60539	37829.03801	7781.279687	38936.88945	23756.43433	7105.071264	23865.94165	28797.08657	23564.39942
390	10929.85242	43813.16223	11017.63802	45135.76388	57017.65707	95030.49835	141542.1975	103678.7125	57613.43805	47661.23572	21650.85322	24878.94043	62401.30903	49685.9905
391	20407.03583	18364.74718	32425.42041	26107.45141	37336.46425	15149.74853	64607.24356	12886.81601	50983.88489	38719.09314	9640.090682	28435.24701	47015.88149	33773.93788
392	127038.7498	308637.779	157416.9343	348657.6046	376975.0664	657882.3709	899575.7986	547776.6029	367582.7302	302495.5508	216794.9617	178269.332	418077.4688	368855.7948
393	0	0	0	0	10854.24648	19051.12621	36413.45442	13192.95146	1467.573513	0	0	0	4724.420387	0
394	22862.44889	26977.3556	12726.0151	70777.74014	0	28998.13788	0	0	0	11084.56553	13757.10183	38351.136	0	0
395	21973.59306	6414.006549	37580.83527	13942.64576	21890.68098	5675.21822	51971.79163	10245.84856	28419.57253	17150.00464	11597.46748	28001.26033	26431.26632	27262.98422
396	181407.205	193286.7308	140903.0509	359338.9268	85916.43675	195867.4001	64962.2908	28847.23226	88442.70839	133769.5664	155616.3642	254560.3845	93443.72247	83407.15174
397	90453.89496	54439.7751	94415.60263	85166.25074	22314.17372	36624.01361	23189.91274	1942.678764	96355.8127	37462.42313	93706.7789	87011.10935	17846.12708	11345.63224
398	0	0	0	0	1444.485822	0	0	0	0	0	0	0	0	0
399	21686.66471	5396.248669	0	0	2057.007707	0	0	1528.66106	0	0	0	0	0	0
400	0	1836.967465	0	7160.594818	15087.63111	37243.29495	56675.29562	28020.06542	9793.676426	7930.29501	0	0	12957.43112	10420.50905
401	4494.401031	1468.376284	2344.182311	0	0	16481.87824	0	0	3220.568336	0	1180.039888	1210.54717	0	0
402	19424.20669	40768.61764	14318.87717	17901.42699	11726.76188	26217.56313	85471.27558	13496.28983	27456.10867	18551.00307	12124.06518	27406.23831	21442.38665	55944.88006
403	5443.579053	0	0	0	0	0	0	73958.0961	0	0	0	0	0	0
404	6116.1258	20658.92956	0	25306.93077	20745.22703	9438.374249	61.06808793	1502.916119	2305.792903	4443.238511	7265.051257	0	5994.937085	5801.791577
405	95589.01273	107406.4329	79194.15598	167759.3901	259813.6876	314083.2087	117768.4083	165942.4424	98049.2044	69013.48635	69894.78113	100554.191	70645.09028	51345.1487
406	0	0	0	0	0	10766.69504	0	0	0	0	0	0	0	0
407	503151.6117	418538.4948	0	447367.5125	158942.796	311811.3682	227072.1997	635818.1031	373060.82	66593.694	408039.1701	277361.6826	392118.2187	42515.02573
408	188639.6578	99498.4135	38148.46459	165003.8477	91844.08719	195200.2065	73508.5593	168425.4919	91461.28302	58421.91996	125609.8157	62749.22953	101666.919	33593.09433
409	0	3443.938087	0	3301.148513	35057.44266	33385.8432	5161.670457	20900.88252	0	0	0	0	0	2274.480196
410	72951.17889	52309.70062	49670.92743	17600.77524	46044.86745	41962.63919	19931.17215	29759.44954	69617.38341	65799.67275	53675.70973	33069.55509	33499.9486	47122.60598
411	2700645.606	1706111.594	1542637.5	2538379.767	1672391.964	2907864.862	1429109.323	2582968.434	1677592.628	1156315.291	2162263.951	1256347.12	1770796.612	792567.4072
412	70733.39532	35804.08107	24270.67464	57980.79183	31488.6788	159220.2282	47232.60566	30308.84203	45693.06431	20062.08276	44032.89397	37243.97858	36844.94313	14425.36961
413	12441.70536	65265.58067	59733.66645	17983.58132	28882.01763	60383.63706	31360.35967	24506.25418	26337.86695	40591.41761	61261.92818	73529.53612	69839.72479	74650.31464
414	0	0	0	4658.840907	13306.25468	32163.2354	0	3384.005543	0	0	0	1187.617372	0	0
415	0	0	0	0	0	0	0	0	0	0	0	0	0	0
416	81995.99188	35398.08859	0	20218.36353	85452.67459	342545.4488	26510.57558	34230.02764	6529.49843	18625.75574	5217.394183	22212.58766	51371.4288	12671.53951
417	16482.593	33358.86713	14229.23467	14073.36077	9881.220398	6600.115789	0	0	1665.513996	0	0	0	0	6190.174842
418	0	0	0	0	0	2612.057372	0	0	0	0	0	0	0	0
419	30214.54861	14403.03847	3401.84325	38780.14728	7379.51917	62085.08481	6784.737612	38148.75088	4859.82728	0	15084.44562	0	10498.95787	0
420	0	0	0	0	0	0	0	0	0	0	0	0	0	0
421	302645.8313	226946.4446	248143.9692	378512.8372	225658.6998	322617.5164	346313.4088	323203.5705	241934.4966	254729.4629	249176.4272	270257.1535	214186.3549	257047.9311
422	0	0	0	0	0	0	0	0	0	0	0	0	0	0
423	4829.589251	6190.512587	0	4699.689867	1502.43695	0	0	2927.610932	0	0	0	0	0	0
424	0	5299.009318	2872.456441	5164.452387	0	1655.109168	6016.790533	0	4389.395914	5166.713619	5729.827691	8709.736267	1087.608265	4871.989611
425	0	0	0	15804.63026	0	0	0	0	0	3138.371817	10950.39511	0	0	0
426	0	0	0	0	34316.27074	33366.13978	0	2735.831794	0	0	0	0	0	17866.86663
427	16017.30737	2533.238346	0	44709.36983	0	7642.879513	18082.21551	456.5723843	2545.674482	22519.31237	33970.21605	10570.51503	0	7956.53408
428	6704.213264	8611.567665	9044.701481	15576.97343	7488.759237	11470.14948	10723.3756	21337.30883	4694.325861	13952.5172	9557.161658	21811.10327	7896.91868	15409.79713
429	174848.2615	178699.767	172405.957	200222.47	537573.3688	449569.6322	205908.1935	269254.7761	166558.8181	145022.6074	150552.7333	183712.6476	132264.0559	358289.1895
430	12363.59795	10075.57874	0	35362.33383	0	3596.303023	21193.26908	0	3455.970797	19172.78628	28398.05501	11563.9449	0	8054.19847
431	20319.33539	52973.26417	25813.60468	12447.41498	23828.97815	30070.25512	35515.6938	23274.80038	44699.61258	28740.86301	32560.4564	31873.7803	32534.62757	12042.55686
432	56581.40866	47642.8441	26161.32232	56756.01907	18731.2149	45390.33106	38233.37992	48984.35269	58390.83493	34064.34758	78554.50889	55599.72622	41140.41902	43197.90387
433	153513.3035	142706.4693	55797.91832	107849.4637	57585.05698	143214.6131	165366.7273	155922.692	143492.7381	183162.0799	132878.5277	158113.6714	117879.9223	97051.13008
434	249687.9646	447189.2105	141578.7088	299703.0239	246001.7714	401455.4046	289174.0329	274300.2653	434054.7715	573046.2142	562501.8659	318027.6168	416242.6277	227590.1185
435	26960.04218	15123.91001	0	62540.30029	0	7290.828156	25919.71219	13072.3081	14657.59727	36877.60849	52859.91616	19763.61344	2741.924308	13458.44824
436	36441.64118	42753.87798	17230.54779	79853.08161	12629.39042	30840.19724	60298.00292	34309.26849	40475.49048	34621.31316	39140.74794	41898.91941	30177.00124	37524.50176
437	69502.55123	43362.32681	14565.58851	149982.3862	0	52360.71904	77390.75197	48420.41823	29036.32163	90763.53182	114908.915	76387.10681	41198.1356	49412.90884
438	43685.37933	34805.40229	17491.91695	33476.64259	0	12278.08798	23365.94944	12180.71899	23879.62604	43347.67273	27076.92396	40130.87422	34978.03784	34318.3943
439	34582.93249	22280.05326	18118.08591	88794.00693	0	37524.87486	38182.60779	22455.0946	28328.28535	54312.41714	61869.23815	44492.08276	45981.55773	32636.455
440	27672.69329	27829.60466	0	64428.07681	0	16326.91292	34084.14266	13367.98294	14954.12758	39163.23413	49638.9192	27121.34371	15353.74388	20236.07897
441	371561.9828	319081.5248	180266.4153	686552.8454	109446.7224	295743.6897	417972.1339	281543.1948	262013.291	489982.7369	549068.2431	383838.367	266248.8577	314990.8655
442	38944.15025	23604.73992	9530.449881	47887.593	0	19939.68016	45541.05328	20763.23377	25294.48553	36350.10014	40969.81674	35147.31485	19392.34118	16016.02438
443	710149.6903	638356.8343	332485.6727	1478726.741	201817.5266	603769.2233	929653.4575	623770.1468	519874.6434	1027401.382	1169737.181	758185.5595	522058.5435	643381.148
444	242752.4777	198399.44	104628.3012	481351.5055	65358.02498	191433.0491	314238.8368	220160.516	163482.345	331497.7247	364280.5511	237449.1533	186368.3544	227500.0221
445	0	0	0	39218.55796	0	0	7048.484324	0	0	12642.84703	25933.33033	0	20807.78945	0
446	336554.8251	190902.6461	119462.4769	641529.6893	124276.8352	219336.6735	261377.2969	92914.99973	186607.0836	115774.7287	299104.9758	120559.7988	188518.4473	196720.2085
447	78064.75959	64156.04101	35460.04565	146241.2668	12205.88198	60019.41626	84261.17181	65078.79216	51282.84374	99959.31035	104870.4189	75039.67318	63948.11725	65840.86389
448	0	0	0	0	47216.86063	30790.44233	2251.671018	9577.754827	0	0	0	1384.019074	0	19100.16546
449	32306.23822	36453.77739	14199.06776	44957.67555	7504.677513	26998.09052	43316.9275	26705.69574	30965.04999	45123.78599	50532.27821	40639.41924	16697.86188	33342.10907
450	42544.63932	38322.1499	19703.82227	17149.52238	14041.77327	31202.5729	50592.34156	35914.46877	33705.28688	48793.95127	59151.14492	42962.20354	28070.5818	47120.74391
451	179147.4677	184072.6978	107291.7243	334846.6866	71875.64005	163659.8497	141634.5902	169102.4271	148968.2198	235576.3895	254447.2478	195558.829	137351.768	192701.5158
452	49779.55143	73495.76348	33811.84429	192020.5968	9432.841443	54534.57503	68713.26703	74116.74268	57415.96858	125393.4069	135944.6908	37789.05923	41867.9891	82490.45421
453	15593.46658	26927.12481	22362.66396	37182.30633	9556.22235	19631.0371	36949.37781	22037.83066	20844.61453	17756.99857	63669.4474	36075.29229	36289.72739	31382.82126
454	2244.211933	2495.662713	0	20280.33815	0	4827.79299	10197.65485	2015.675872	0	12560.67542	13758.60353	5024.376552	1367.137176	0
455	67836.10394	83870.45349	33593.11375	45256.03292	19369.06956	57621.92409	69408.98237	60316.8901	67633.51547	81018.21349	89634.07295	58592.66945	46452.45464	66800.91484
456	7219751.028	6919449.314	4629586.246	13694451.46	3034525.11	7049843.848	9367443.179	7247505.801	6160811.093	9304574.153	10119502.48	7974461.799	5933402.027	7249201.394
457	56335.54813	49940.39502	47951.24161	40899.45927	22177.77951	57848.65801	46780.69288	55572.81368	62755.02339	46765.22879	62572.26409	48574.24416	51345.78675	47699.17688
458	0	0	0	43831.07481	0	0	8839.453111	0	0	14633.65058	20746.96055	7747.99451	0	0
459	177097.9364	158496.6074	63384.37572	113814.0915	56759.60791	151133.5256	203485.7738	159316.8061	143424.8829	148624.2867	235551.8426	153991.0159	124150.4299	177228.2776
460	0	0	0	36774.34508	0	0	0	33286.96846	0	0	0	0	0	0
461	0	13193.20655	153607.8669	71694.45158	0	0	0	0	0	6758.31285	6074.567667	169904.0873	73071.21256	0
462	0	1536.609352	6541.677562	42561.80726	0	0	0	0	0	0	0	81577.27513	2035.423759	0
463	31713.37869	37781.50356	19429.76441	30987.96436	14360.39003	41407.36947	16791.61262	31559.22234	37259.69195	18302.9892	49371.03947	42026.94723	28223.54959	39184.32464
464	15480.78503	15635.25745	12830.48897	22428.13478	13331.90453	7185.95115	5006.724077	0	56860.91052	6551.19114	34251.46447	36856.74053	14696.4459	16235.93745
465	0	0	21169.72929	37297.0483	0	0	0	0	0	0	0	85585.38493	32881.28172	0
466	16774.09248	17806.0752	3128.05177	31253.05023	1952.642592	16115.83616	15220.57235	11912.61107	12030.4458	19415.61786	30882.62835	15656.39531	10360.33468	15281.95583
467	18881.7643	9164.091633	11705.41166	0	0	11495.10941	0	0	22346.19729	13682.07555	7578.046987	27651.90752	9757.554089	0
468	81905.43682	0	0	0	13666.85923	0	0	0	0	0	0	0	0	0
469	4398.7814	5059.621173	0	22188.21165	0	0	10563.90534	0	0	11716.45491	20167.76092	6665.054323	1806.53116	2501.731612
470	35729.74371	45746.24238	87445.17603	41464.33445	67751.6793	45258.7436	44395.72623	31617.37501	75736.13554	81632.62993	20495.02564	37225.7616	50192.33015	79314.35268
471	20106.24842	14290.31813	9557.583077	28017.29048	207.8681078	12422.59921	9625.857513	4722.978628	18840.50479	24420.48082	27162.91809	6228.712785	8598.23047	2858.933684
472	16927.82515	12750.72018	37113.28491	16359.47549	32370.25982	17077.29438	39122.7508	10723.29827	27374.81959	19954.91966	18467.94063	11292.41832	32415.61688	44453.26996
473	0	0	0	0	50768.90141	24486.83055	0	1519.720072	0	0	0	0	0	0
474	149516.5445	95562.52868	47140.9475	0	0	0	0	0	0	0	0	0	0	0
475	114562.4838	130923.5336	113040.3607	107637.7578	115569.0419	136324.8696	102155.3749	119002.9086	114000.4063	104624.1588	74855.55334	108330.836	117317.7915	94917.10488
476	0	11274.07102	4833.790913	4323.8329	6657.034346	16802.81603	1888.66637	10508.76416	5433.786871	4943.259743	3514.828697	0	2714.855021	7230.37876
477	0	29641.61948	8788.239257	0	0	0	0	0	0	0	0	0	0	0
478	0	0	0	0	17402.35965	11507.47995	0	3419.074287	0	0	0	0	0	0
479	15722.0318	15922.62236	9899.332003	72814.26169	0	14442.25296	0	0	9614.36668	9326.32363	0	16396.36094	6288.59471	8528.280137
480	11284.70723	52539.35525	6409.935416	62276.18509	19332.62021	31756.24542	2629.23658	1136.607551	12989.71045	1342.300715	15104.8526	3084.656197	24805.65605	2102.541746
481	56695.90651	0	0	0	0	0	0	0	0	0	0	0	0	0
482	0	5280.6583	18228.09503	0	0	0	0	0	0	0	3269.667264	0	0	0
483	10148.12753	19568.89146	7436.851854	4295.71812	15523.96872	18295.89954	0	0	0	0	0	0	0	0
484	35565.97344	49195.96932	15225.14352	17420.87823	7967.970909	10864.93381	0	0	0	0	0	0	0	0
485	0	0	0	0	0	0	9010.320743	0	0	0	0	6622.145831	10589.30245	0
486	0	2903.392767	21119.55066	86840.40691	72924.13713	75835.34758	27089.29536	4018.328427	0	0	0	86092.92838	0	66986.89271
487	21561302.52	20704013.76	17169705.16	14706846.74	18444386.93	17527877.25	9994233.875	7439981.269	9901593.648	9684638.275	20923154.39	12783619.46	7161533.581	5398767.972
488	9162070.564	8745397.119	7337597.881	6185086.482	7640077.214	7221959.268	4272274.536	3341881.746	4077169.818	3995758.782	9276100.316	5484515.392	3018696.036	2336090.667
489	14859.87953	27778.30369	4470.533097	0	2895.355394	0	0	0	0	0	0	0	0	0
490	13018.2965	7020.778666	0	0	2218.519145	0	0	0	0	0	15736.56342	0	0	0
491	0	153172.3549	116745.3216	0	146155.7136	144222.0924	86003.81393	107501.7058	159113.2842	69520.6939	6718.419553	136748.8081	62065.4922	127806.5463
492	63878.70925	43096.35962	39999.79881	31448.38167	43258.89063	39148.40138	12873.99991	0	11050.68902	7597.805354	54074.77655	19411.00749	0	0
493	72192.50143	61668.57564	47177.50063	39015.55552	44562.41451	52376.6373	14260.15306	3409.32618	20808.87956	19290.21714	62032.8743	41751.80613	2477.714823	0
494	16631.10277	7223.686416	3592.368313	0	5245.908118	3944.973673	0	0	0	0	13291.02042	0	0	0
495	18631.18388	6383.407717	0	5806.801154	26841.86105	77366.46522	0	0	0	0	14063.93518	0	0	0
496	32385.37727	52421.81238	3827.119117	6274.45096	12535.44569	49870.82991	5422.548657	0	0	0	16889.08541	0	0	0
497	109162.4641	98427.66817	81854.83256	113245.2332	161231.4988	363169.248	98886.38322	161162.434	154207.3775	157135.1927	104443.0199	130402.232	156911.764	120310.8512
498	26932.48256	0	0	19760.01901	0	4031.096543	8482.936075	2199.026242	0	6094.212127	0	16969.62054	18586.3522	0
499	128164.4447	114128.6099	81097.20822	146344.7118	193449.5238	407587.1299	124479.6428	160192.9375	172958.298	175924.8795	114610.6338	145351.6503	167406.4793	137616.2415
500	92308.4759	86127.28961	76099.6902	124624.8758	166468.3612	325083.5528	100490.2387	136852.6157	147086.5616	150250.1726	104744.0373	124787.7719	146814.8779	117150.389
501	7517.657073	1948.217716	17219.88574	29064.20777	7288.905095	7986.431171	7727.988317	4421.989974	7712.75394	1142.656465	10211.24276	6396.586272	8179.679519	2232.010022
502	28434.91246	28024.78091	24742.69388	39949.44607	10513.67627	6633.839751	0	0	14424.21264	12479.67983	33981.11154	15017.55275	0	0
503	0	0	0	0	3670.648743	25360.11853	0	2277.36378	0	0	0	0	0	0
504	0	56512.47837	9000.324307	95837.90486	67700.11951	84260.72506	2642.475643	0	0	2800.112806	0	7261.223493	3189.17877	3425.727917
505	8304.676929	0	0	0	7142.890487	44867.06552	0	0	0	0	3239.287543	0	0	0
506	14934.15092	61416.33571	14263.24408	52710.68949	52047.82793	69711.7773	110763.9095	55608.79547	49503.31996	51805.30215	38715.38728	19169.46476	42794.98063	53779.37681
507	6783.083841	3253.226925	1858.288355	10977.62919	24340.59731	15422.50519	3074.83722	13526.60641	3762.032077	15058.30039	9744.743532	2279.380431	6824.610143	8221.919407
508	22124.16739	44698.54904	80234.92283	26599.90621	27743.56263	8576.481576	39623.17742	24150.54639	64217.2818	28732.67835	12834.07406	24242.99662	32957.63233	54519.39118
509	137281.9076	173329.4762	106328.8661	110512.7973	33520.35198	29089.09139	67593.26194	40716.96106	98825.67808	76466.96432	61816.57646	95675.14508	73675.18009	117766.9934
510	71745.14231	77877.28042	49498.10432	61370.64321	0	0	29272.46162	4213.761318	35266.82686	41327.34324	25109.14074	36180.904	27521.94778	47171.67253
511	18221.45411	0	20974.97515	8662.360203	7881.94918	22261.38651	0	0	0	0	0	0	0	0
512	3281.603707	0	0	5768.275885	4794.248691	0	1311.471277	6729.040442	1798.746395	2580.865608	2324.363077	1602.329072	11030.28377	9278.703533
513	31124.84897	49416.63176	12687.91228	7948.815797	0	11189.97604	0	0	39994.66513	42357.84331	0	64691.66412	126255.3543	9865.124803
514	10948.59914	0	7946.212247	0	14139.18742	27392.41388	0	0	0	0	0	0	0	0
515	4497.154281	71.35306453	1585.852379	2704.780184	13896.51347	12062.28871	1290.794382	1701.43194	636.958012	548.5615657	1509.262713	2182.639396	12421.11675	3964.108606
516	652674.7827	362947.2886	501956.2338	431422.1055	429864.1772	493194.9145	314844.0478	120956.2924	281502.8754	271378.2578	662071.9142	298340.4176	199738.3292	203950.9707
517	37330.41658	27120.59408	16402.91815	15917.99995	20239.9375	10582.52035	0	0	0	0	0	0	0	0
518	426612.4445	276103.7862	364045.0396	220740.1327	322582.185	324298.0278	141640.3799	75970.5357	230332.607	124767.4117	328648.908	214523.5757	182639.6265	145830.7419
519	7196070.692	3848298.879	6058278.919	4953921.72	5212964.981	5820435.035	3064025.707	1100043.419	3322416.727	2851666.301	7278472.704	3776633.004	2859628.682	2352801.029
520	37889.49039	34651.2041	9583.579503	33025.13946	16745.33004	37065.95806	4527.598007	0	0	0	44974.96176	0	0	0
521	24929.57299	32260.00901	19203.80294	21285.80408	0	0	0	0	12849.57888	7248.073797	2724.292612	6332.879977	0	15658.34152
522	57637.4186	20831.77166	30905.78088	28005.08049	26903.90808	35238.67584	9177.952334	0	9743.958178	5822.272643	53452.31094	8844.013193	4500.933994	0
523	77505.7359	90883.32127	150734.95	112411.4955	118146.6597	133506.6874	74464.68805	11700.98516	65682.88085	18463.61956	185681.7095	76242.05279	39208.378	28208.35866
524	56213.07267	24703.80066	148420.266	80226.07	106800.9334	39801.9332	53587.56923	7400.850403	57505.35724	53656.42545	199265.2893	19616.17571	40744.05885	34027.75597
525	454602.994	276708.5485	611436.3989	266948.2022	506729.7462	398069.0072	178845.0372	40931.8903	351528.4037	304687.3729	690836.3523	212049.6517	195140.2571	262778.4828
526	295480.3259	156474.778	243905.2086	190202.6637	196506.8605	236798.8308	122543.5621	34353.98698	123879.945	97470.58499	294342.5069	123703.7509	117327.1441	78082.59277
527	29184.72715	2935.355283	10798.46164	10315.391	3929.19833	9023.037352	0	0	0	0	18185.59831	0	0	0
528	501955.5247	302826.0179	417204.5312	334415.0219	354530.8672	427342.8077	235120.7356	96823.85779	225646.8491	250448.1261	517687.3967	294121.8	201192.2186	170883.5046
529	2211341.056	1442227.991	1769097.332	1594902.067	1805114.131	1958698.786	949822.5978	461128.4455	1032614.303	885019.3782	2483514.942	1114259.564	886277.3675	811519.0553
530	1801865.005	1020729.101	1501908.62	1231022.229	1318715.541	1449204.276	775656.6544	373553.0132	788049.2059	745951.5462	1860363.546	867564.4438	713832.0133	614672.8143
531	1011606.088	531164.0566	806244.0677	683143.9792	700860.4305	769968.4602	409037.0359	207004.7587	469463.6612	394585.8655	955344.8137	497945.4739	404317.7762	336387.1891
532	17203.35472	0	3005.966546	0	0	0	0	0	0	0	2108.084803	0	0	0
533	36391.98156	9575.916388	12911.37081	13443.8165	15211.61054	10209.8054	0	0	0	0	20820.5887	0	0	0
534	9863.651467	0	10119.08261	9567.489968	9014.591988	14362.93379	0	0	0	0	18253.23017	0	0	0
535	8307.457379	0	5695.532637	0	0	0	0	0	0	0	9963.220945	0	0	0
536	12462.89313	0	3321.620415	0	0	0	0	0	0	0	6674.958022	0	0	0
537	179357.4559	94481.66949	106806.4367	138739.282	185866.1689	209466.6147	66453.37795	63734.06161	114656.995	93347.22604	128535.9187	105839.1473	90616.1814	64069.56755
538	0	0	0	0	0	0	0	0	0	0	1225.38562	0	0	0
539	13034.86155	0	0	0	0	0	0	0	0	0	3980.171513	0	0	0
540	457169.0377	751132.1858	543740.5051	427572.7175	901252.3977	1370279.861	624844.094	817621.915	534542.0034	373629.6834	482666.2143	474743.3396	689987.3965	679895.3995
541	22259.80188	0	8758.230977	7039.774237	5167.361397	11406.76302	0	0	0	0	15027.31943	0	0	0
542	5325.859481	37570.77802	10570.35316	24781.85748	8442.27156	9571.746905	1537.780616	4912.896501	9426.511717	21856.88466	19792.55029	7955.846376	17285.36492	8.320212743
543	51697.5113	34025.89765	48527.81533	109725.3621	22090.08292	48198.18496	0	0	56935.01869	32678.46927	60782.98835	37002.83199	3970.250012	0
544	59365.367	24011.48508	43520.50515	38713.64782	40871.01756	38039.10487	14405.76662	0	11477.92983	13472.84464	59787.27312	28196.46239	21544.6242	6711.359882
545	0	13025.69869	6109.019642	19407.43884	19495.45049	13208.22907	0	5766.64753	20921.44226	15811.69944	3214.682865	20444.70734	5250.588846	48366.26495
546	34452.9553	0	0	0	0	0	2961.845768	0	0	0	0	0	0	0
547	43038.69936	78395.41281	74344.76579	54665.19971	71670.57053	72555.99745	55520.03289	120292.0424	50070.76862	39043.71992	11186.01411	54257.02806	48905.11509	69493.94171
548	33796.8534	21856.92489	7426.350119	20462.50554	32058.58218	59601.85085	7737.516451	14105.46807	24422.0581	11784.4918	10789.00276	20423.82277	15545.67972	14056.17934
549	0	0	0	0	78336.41544	15930.1234	0	0	0	0	0	0	0	0
550	114180.5275	117522.7528	100121.0067	110364.9612	94450.94842	151423.3809	93977.95569	105290.6505	117981.3736	103784.0667	60793.96547	83296.73968	80599.70764	109471.8333
551	58837.13658	65626.00537	47500.32219	44868.81421	18820.01511	37796.75876	24948.03175	41243.01537	33995.64959	22652.79598	6179.196995	63084.09528	40540.92792	35168.9857
552	0	13050.13879	0	0	0	0	0	0	0	0	0	0	0	0
553	12915.58104	18857.39168	8135.968545	2411.530947	0	0	0	0	0	0	0	19785.37031	5946.39271	0
554	10332.46075	10081.22111	5061.76054	1941.996482	5152.138223	7863.48616	1022.943478	8593.263423	15367.13434	2611.314639	5976.917493	7980.227987	19426.88681	20993.29119
555	0	3405.176124	2149.85801	4237.088048	1386.515443	0	828.795554	7100.495684	3239.863961	2024.279071	3423.982141	1464.246767	958.1004083	3569.19146
556	467652.6417	532241.6797	462955.1885	361635.0111	266929.4174	362817.5617	290956.0283	413976.223	251191.9322	202814.5861	156048.2152	449815.5245	391148.3809	315960.6409
557	0	0	0	0	0	0	0	0	0	0	0	0	0	0
558	4548.725927	9901.02942	22584.41413	8571.339217	0	24969.21546	26425.42495	12561.83671	7003.654022	15465.69236	4663.198776	19746.41859	13875.23279	3891.619293
559	11014.00291	0	43243.77451	0	0	0	0	0	0	0	0	0	0	0
560	46525.1691	0	0	0	0	0	0	0	0	0	0	0	0	0
561	0	34863.39771	3084.696358	13250.22883	0	0	0	3473.969017	9221.665767	0	0	0	5145.64846	17459.42553
562	461954.6253	682286.0035	578804.2834	541320.9393	333363.7282	389593.9795	410780.8156	245619.3312	249862.5854	152988.4526	728866.1668	419847.0033	407266.4109	192233.0894
563	97772.69487	364796.594	280546.2126	181749.4705	544520.0865	1022428.514	419310.2503	360322.3317	411640.1683	444964.917	438166.793	447297.601	452805.181	445024.646
564	14211.9179	0	5453.45033	21345.13514	0	0	0	0	6554.920827	0	70717.85396	0	0	0
565	230684.1772	122594.3445	322871.2278	111670.7905	117286.083	125275.5307	53400.55784	12791.54554	78115.91673	140132.8225	246952.0524	187405.0228	26126.73014	37764.93404
566	12994.28223	3653.274757	3321.309465	0	27690.53489	10215.59702	5085.811903	0	3181.355457	2283.705021	4254.351397	0	3542.47397	1473.990928
567	56816.84636	4596.800577	0	21071.40106	3422.43728	5448.694483	0	0	4656.685373	0	33588.94118	3882.420177	0	0
568	22557303.92	8118112.156	8578931.526	11996863.83	8322520.773	9001520.945	4260696.547	2197538.057	8241197.963	7394523.949	16265342.02	8723980.183	5948098.258	3535762.921
569	6506552.807	2272086.493	2445480.582	3370667.526	2356778.379	2558051.891	1214876.848	607767.3459	2300165.692	2062999.885	4535834.731	2471930.768	1679931.068	961589.1082
570	7133.399615	0	0	9740.35054	0	26371.3135	0	0	65227.27646	4213.047517	10110.27393	20023.13485	0	0
571	1122.992685	2095.056217	0	5208.108348	1964.432186	3463.27148	11539.39998	2145.458765	2347.207602	4353.771342	1087.260729	1831.324235	0	869.7729323
572	0	0	0	8810.696333	0	0	0	0	0	0	0	20696.47998	0	0
573	50803.7415	35644.62033	0	82010.47671	10943.39719	80419.43363	30749.1719	23346.5492	0	0	0	12643.75645	3191.555594	8402.982883
574	684888.0458	741683.4873	362712.778	941580.4532	579361.9275	836379.3296	787534.3375	410842.443	0	273667.1326	692656.9725	0	285094.0254	449076.4884
575	0	20513.41592	25091.9812	24628.36445	22396.79788	33437.93806	14830.38679	25847.32656	21600.22878	25040.65193	0	37301.90118	23569.37559	32690.27885
576	0	64868.95271	167032.54	204800.8358	0	0	39133.77552	14227.44461	0	0	0	357114.996	209251.7748	0
577	11851.90831	0	0	0	2942.717867	1970.173363	0	0	0	0	0	0	5612.97722	0
578	87330.33627	32220.26856	0	105457.0445	27503.60686	100722.787	114734.3273	105953.3022	203687.7033	240587.5384	252487.6555	147393.9495	14342.0994	181116.0891
579	0	0	0	0	0	0	0	0	0	0	0	0	0	0
580	14459.28661	22627.40752	7444.088102	20385.16001	0	7044.286368	0	0	0	0	0	0	0	0
581	0	38712.00791	138834.5921	114569.445	0	0	31609.05593	8429.242416	0	0	0	246917.2088	145402.0826	0
582	0	3779.485463	5787.715196	0	12300.26794	3250.759254	0	11935.45207	13437.44436	0	0	2805.260952	3763.90513	2607.977113
583	0	0	0	0	0	0	0	0	0	0	0	0	0	0
584	0	0	0	0	14449.43233	9230.357876	0	0	0	0	0	0	0	0
585	67604.92773	47222.10669	59375.72263	51547.00589	67754.89995	27923.1129	88047.98992	68750.99407	59253.78929	53832.39737	71155.50392	41716.52891	36069.64185	64486.19474
586	171231.9023	96682.915	377597.9635	413042.9224	245367.5882	35572.40971	134641.9182	64929.33736	41442.07544	39149.95689	46215.7566	820422.3097	421076.9084	32811.63701
587	24908.34397	54802.35166	5700.192616	50917.78469	42525.47172	28626.90309	7254.841654	28170.86698	11358.43598	6741.681342	7446.704207	0	0	16841.55221
588	0	0	0	0	0	0	0	0	0	0	0	0	0	0
589	0	0	0	0	0	0	0	0	0	0	0	0	0	0
590	120996.6744	99204.80719	65950.90315	77322.9604	85676.09975	148750.1774	50355.76484	68855.15124	89942.99208	76702.39256	62297.0764	64762.16177	72520.60662	69973.65785
591	45387.16236	71732.51343	53355.53869	64534.34886	16909.36793	27997.4152	18642.82579	16951.7577	32522.40781	27771.00962	11435.11125	41954.08532	39455.67617	32572.8993
592	0	0	0	0	0	0	0	104110.192	0	0	0	0	0	0
593	0	0	0	0	0	0	0	0	0	0	0	0	0	0
594	0	0	0	0	0	0	0	0	0	0	0	0	0	0
595	2316.7149	8281.38326	5136.249623	8909.014029	24878.9747	11561.73322	5856.298875	12087.17426	5770.543107	8988.165617	11267.55678	3330.624085	18480.47624	13480.78739
596	490092.7716	616862.3178	375668.798	879117.1597	238578.4469	519620.9142	462662.9235	660359.8067	1004613.093	379799.3125	1219940.876	1219593.838	641859.4821	583287.2664
597	47038.20689	31348.81339	55139.59529	24678.35087	31204.5268	15557.29904	21921.62409	24129.36626	41532.02133	32190.20444	13638.12726	35339.2351	35327.12529	48706.31733
598	0	0	0	0	11726.38703	51364.78925	0	0	0	0	0	0	0	0
599	0	0	0	0	0	0	0	0	0	0	0	0	0	0
600	9963.32537	8004.042595	0	9050.033383	0	17569.75771	0	6542.116212	0	0	0	0	3244.656291	3877.818517
601	3862.163843	0	2986.527024	0	6332.834407	6861.624067	12345.66524	8877.432864	8352.627771	8327.456092	4071.364903	0	0	0
602	0	0	0	0	0	0	0	0	0	0	0	0	0	0
603	0	8277.898483	13247.74802	15678.62169	142685.5073	328856.1716	0	0	0	0	0	3332.039205	0	0
604	0	0	0	0	0	0	0	0	0	0	0	0	0	0
605	68944.02993	46773.28463	40700.39082	30451.8309	0	0	18342.90389	27614.54938	52616.48891	42006.97432	32914.50274	51264.20362	54504.45196	35465.29174
606	10385.24564	0	3147.163399	0	25050.98606	20102.77937	19572.98891	21835.49424	9666.87749	5667.853263	0	12358.15556	10445.62726	9714.55634
607	17465.31042	16900.61469	15183.28055	12715.08319	9595.21278	2871.907924	6440.483777	2312.050104	10224.81657	11487.48738	33296.65124	10202.86634	17744.21501	14466.33299
608	6432.560977	8589.334357	7192.133438	10711.84882	1608.156061	3186.118287	1196.450119	8085.413871	5558.503892	9113.367085	0	9533.150341	0	3202.343638
609	25201.61618	13921.15824	29070.81096	0	2488.044231	10425.03122	0	0	0	0	0	0	0	7130.529675
610	29654.21541	13764.47214	18514.4277	20804.0078	8394.555116	28939.74056	10841.37187	21883.9295	19020.54318	9610.434781	0	12530.92531	14384.3652	16713.89873
611	2833.544188	0	1701.043925	2791.684058	0	4598.33005	3674.571353	7016.999157	1132.962228	1918.68124	0	0	0	0
612	86880.9406	36399.13727	89881.91672	6406.12937	0	0	26905.70907	0	27919.91464	27651.38469	0	24907.81687	6255.60661	15242.83265
613	18863.30646	9425.29294	17397.30963	3462.360587	41683.37435	38932.38105	39494.79751	30650.02376	28305.56755	9596.170483	0	34090.78689	14400.30347	19809.44208
614	0	0	0	0	0	0	0	0	0	0	0	0	0	0
615	88481.30523	79293.06786	82793.74476	89306.67178	128358.1164	130874.7036	112623.4714	128100.1622	93116.7377	84049.09889	47293.87555	55161.86005	70729.70758	115893.6706
616	791.021089	0	0	0	4168.124397	0	4936.75621	5392.445303	3260.076175	4609.414733	2420.058991	7720.465674	2321.615148	3115.002785
617	0	0	0	0	0	0	0	0	0	0	0	0	0	0
618	6784.343261	12195.48832	7373.270643	15757.78261	0	16631.18265	0	2220.778875	5934.443497	0	0	8670.50649	0	5109.947343
619	24142.84102	0	0	6976.727413	57487.36209	44217.06586	55578.04617	34979.04041	29025.11678	9844.040887	0	44760.70072	24029.99277	13148.99925
620	92020.84128	366516.9693	282582.8799	279708.2686	341630.3906	56947.05417	214106.455	210709.6695	357614.2257	494624.6525	225324.3799	192340.0054	335050.5031	313733.3305
621	37040.85508	45413.36326	0	32463.78052	17270.18874	67515.02896	26016.69914	51886.08048	28523.43828	16212.72629	35567.75452	32775.67356	22131.14974	31354.92264
622	21104.4452	0	15578.53057	10949.39426	45509.66725	36903.94901	50803.68353	30143.30666	32211.9014	17196.98948	0	35906.97514	28452.88644	24525.18682
623	23411.54516	6604.952153	0	6049.36381	53079.0379	38712.22033	41298.8819	38394.65061	25508.43985	15865.10361	0	28744.92539	22902.17561	18650.51611
624	478164.9456	374981.0894	409772.7539	422548.6685	512949.3757	538603.542	474178.951	574358.546	567628.4365	513511.9859	304086.89	336501.7235	688696.1557	475057.9925
625	0	0	0	0	9432.588476	6086.899901	3328.228209	2237.224602	4691.150753	0	0	4154.707888	0	0
626	16918.75637	8609.397361	9066.1768	9444.326517	28906.67201	22875.26334	25459.7688	22631.93991	15516.53161	12483.93431	3122.398927	20502.79415	16272.38188	16383.27231
627	0	16379.90889	2760.410816	88407.37399	26555.52306	154316.5501	13624.11381	0	0	0	0	26627.91567	12281.24396	15484.07338
628	0	0	0	26011.39915	3281.480157	18903.50745	0	0	0	0	0	4002.522703	0	0
629	56209.67868	97778.13439	64789.58351	65861.51036	74869.83739	124649.0512	50070.25112	45682.09837	77055.30602	70631.26483	30573.69421	56230.68681	84513.71793	65500.25245
630	29805.40935	40942.77528	27936.16143	37033.91539	19220.25243	19974.88399	11999.95723	14953.81074	24704.37837	23082.05413	15208.34001	40153.52296	23566.11851	22333.30526
631	235169.9124	134618.0572	165274.8853	140920.4413	294912.6908	271699.744	286123.5791	268412.688	264080.2599	185549.3005	77977.88902	342998.6914	241518.4675	242116.3099
632	0	10381.38149	3868.36973	13830.73059	1894.916745	16215.90424	0	0	0	0	0	0	10166.30927	0
633	145434.0668	80104.54728	60226.26733	14476.59875	0	0	44384.07134	0	114354.8264	100622.3313	4039.803047	68028.24858	61153.55884	124561.4306
634	413883.5299	274119.0583	301946.5277	294587.1953	343369.5134	294702.9207	496463.4543	417634.4458	474149.3373	365964.1707	201392.1281	621184.2978	458063.1385	479461.9808
635	66456.47724	45996.40221	61640.04239	53084.39281	100992.5608	43210.86931	82688.66541	90307.57134	67517.31467	64409.37329	43450.19824	104054.4537	66842.62614	74143.87541
636	160786.0998	72359.8013	89093.09243	73807.98069	189700.0199	156104.9355	181912.3314	219983.7303	188358.4259	110033.3101	48685.21843	220533.4551	150482.9474	134484.3279
637	32242.84565	20737.3868	24208.36758	27063.18951	51375.09014	56250.60076	45243.75278	44724.03629	36990.88673	24462.43293	12041.60854	31221.76344	36830.9001	34189.07806
638	111140.0955	79664.29844	82396.21423	82688.34313	127575.7594	107007.9498	95546.14049	85443.25855	119880.2364	97251.46913	47917.58922	143741.9118	118688.9199	104710.8864
639	40508.75375	23057.01192	27313.86653	20962.83058	54341.29207	46961.27801	53086.28426	43238.483	52319.86864	38342.68739	26415.98145	32225.89899	41261.99071	35536.25844
640	96559.63587	59333.63093	67877.93257	64567.81923	142137.2122	146422.6644	123696.8602	83507.1101	95594.09426	66085.21751	33361.6355	118295.4676	87437.68151	73352.84911
641	0	0	0	0	4493.006843	4957.77926	0	0	0	0	0	0	0	0
642	59560.15893	23192.85962	37214.05358	21846.58914	103377.6039	93401.31844	96950.47173	66920.02526	66705.10576	35343.60946	0	86631.18365	53583.13109	52406.48426
643	89069.62577	50323.64103	59357.00132	65336.96223	35828.26567	36968.4413	47757.26398	31311.48519	77686.04727	61945.52174	42344.35944	56775.62613	49672.10392	41096.19932
644	16947.67576	20213.98645	15593.19267	29026.54739	7053.327197	18813.38362	14055.90873	5204.450133	17212.13735	18211.18871	6825.305197	20025.82824	18877.89846	10280.70363
645	276655.9917	214847.5851	229444.9901	237872.7665	283914.9148	255261.8087	260283.6157	281749.3086	313313.0224	262899.652	186990.2201	354554.5101	282776.1565	322351.6802
646	34733.52413	34898.15842	42401.84111	27934.31975	25059.55032	19600.21688	30517.23907	23567.4088	5008.038159	6899.195611	16731.57932	66343.073	5436.985448	40943.01916
647	180869.8959	125194.5972	141535.4585	113841.9001	282294.9815	279928.623	261231.1253	237025.3978	198995.8679	138398.1607	78230.86566	245922.024	176224.2793	160479.8621
648	46050.76654	21823.31253	25784.2965	19892.21453	48466.90426	45935.5009	54959.11311	43447.47197	38018.09182	25855.05678	1711.213402	48791.86888	32210.56226	37436.56073
649	44297.35043	142108.2314	152077.7087	122987.9824	86143.9478	224829.6789	197681.1494	265630.435	235373.9999	169138.8278	70641.09073	238083.1046	188235.9084	199932.8199
650	47352.10245	63715.77406	55527.01417	94349.46689	98284.45554	111180.3206	37446.58303	51485.25833	58209.8923	41232.90989	37367.32852	80142.2694	59111.30723	51831.85925
651	0	0	0	0	0	0	0	0	0	0	0	0	0	0
652	34521.6748	72970.63821	41619.50137	44579.86122	40115.93059	50575.17095	14635.21914	14310.67569	31746.34904	27725.80569	16915.10807	27022.77784	40645.72915	43431.85856
653	0	0	0	0	0	0	0	0	0	0	0	0	0	0
654	27023.22459	34488.74928	30139.97083	31691.32304	45320.76438	83441.4379	10165.60655	31114.32473	16112.79952	12100.77334	10507.69927	33253.88583	19996.42174	21445.32623
655	0	8246.86455	5963.853533	84183.02485	42146.53706	112035.8917	0	6076.33079	6410.439307	0	0	0	0	13575.47686
656	0	0	0	41330.03788	14366.77315	63079.84841	0	0	0	0	0	0	0	0
657	42346.1302	1840.005701	9456.108883	48873.37619	15668.98476	22117.54772	0	0	27446.49406	3899.559613	68152.46774	46441.42111	6067.17167	0
658	41923.86372	41390.73227	36817.28254	30864.67143	81235.93502	95533.36743	35606.37176	45373.52563	30696.48916	24203.03018	26486.25039	14973.13335	23838.23268	22134.93801
659	56557.60588	55329.08435	248505.0389	73246.00193	33264.58733	39079.47043	89596.57057	82221.72607	132352.1994	64150.69516	38497.4006	72384.66113	92163.03932	43505.30393
660	837400.5033	753973.8623	1272302.846	546317.673	584822.0688	712800.0377	601616.6592	184144.7015	995636.2995	768997.9717	610280.7851	697784.7498	577648.3706	735944.8789
661	34415.02748	84545.58462	52548.46258	93591.1493	29433.68495	19931.79798	72879.29314	23794.42323	69431.53133	81910.46459	43555.23248	65354.61175	69773.74904	59718.88486
662	0	2003.145235	2848.920472	2642.890543	0	0	10979.19633	12483.64245	0	7407.535353	0	22938.5507	9331.653257	0
663	193382.5306	208350.3367	446810.7715	462005.4468	217941.2786	299911.7063	138746.3952	16925.83398	235396.8479	91347.66998	129361.3052	253696.1227	168721.0738	186283.7361
664	80038.81503	192716.7618	142681.3184	160611.9816	244143.0945	265588.3556	133038.8774	323420.1378	116038.8642	90909.76397	74372.5649	129158.746	123403.1562	202888.8078
665	100165.1535	159902.3195	108187.1887	239774.75	166456.6537	202091.9389	136046.1574	233392.5429	175232.1641	136234.2427	93209.66327	166691.8653	142151.5132	120733.5572
666	0	10774.13298	11674.17751	0	13563.04299	8813.372993	0	3531.819287	20615.38517	0	0	453.1124177	24881.25204	50769.339
667	0	22363.26504	9419.50354	15929.65228	0	7027.577663	5147.113563	0	11673.04369	17199.50233	4068.854577	11231.83696	16807.8082	5540.942573
668	2259.410522	1261.441375	2388.752712	1008.113293	10915.80402	0	9189.03534	0	6421.40066	11.98544046	184.1656536	13001.68985	1154.38634	10058.92654
669	1346.394454	2561.937318	305.3069754	4911.034568	509.428109	1666.675041	6720.561184	518.7605577	822.4642347	1437.466134	532.0981637	1572.976364	961.8628753	3743.487391
670	28.19833898	0	0	2020.694242	0	0	1692.794967	0	5692.39427	5333.833746	1128.203116	4661.175431	1056.298075	1349.13945
671	0	0	0	0	34762.32071	18827.97209	0	0	0	0	0	0	0	0
672	3012.365347	3436.760676	3382.961794	10957.46833	1368.135491	8222.459464	1600.258704	1041.185076	551.2753797	1511.649552	0	1051.985869	0	15268.0537
673	107445.3254	97270.84014	522264.3015	56516.02109	140367.012	78899.39703	102298.4463	152315.5806	516835.4186	61407.23142	102364.3677	145390.5691	69615.80199	73421.87894
674	12311.10432	3997.569391	1018.577362	3021.07963	1952.433492	11237.2144	0	1010.27	5263.575702	1321.423444	2013.797732	7554.858773	4264.418076	1300.123489
675	21793.90806	5974.25492	10480.9258	58215.0303	42145.56093	10321.49354	0	2006.776456	49831.31097	16471.47612	0	46139.474	44568.57873	0
676	2708.298573	33090.92885	43160.65763	93226.73967	64679.31287	321622.4423	37053.3508	23384.28496	13961.64215	15290.71907	19863.22979	61500.64133	17397.475	25962.9327
677	76412.34853	69471.8452	26445.28416	101856.103	80072.68567	148449.1855	87004.22247	42595.30587	46406.50633	43148.5668	48603.6157	39440.73243	72355.9638	30567.85203
678	52364.53693	49095.1509	16593.39203	69359.2111	41589.65877	101158.9974	59548.56304	29615.93448	31904.73167	27320.55634	32211.30155	28127.96863	49386.72267	21369.9941
679	3688.856239	1658.16287	2668.224616	3265.852516	4561.244617	0	0	1506.662377	1039.307225	0	1584.97514	260.4007644	1136.853056	1939.637273
680	30386.62794	74587.91587	69326.2955	45758.76743	0	0	68359.62078	85020.32715	61164.28173	61312.20397	34860.83993	61724.55627	74970.60043	31463.45954
681	3821.43609	38137.24903	21190.59658	39068.81353	64658.30871	73156.98964	18076.35234	12984.89172	26659.71107	11907.98195	8422.27491	21758.52549	11032.93029	27087.71206
682	0	0	0	6775.628647	29440.24752	0	0	0	0	0	0	0	1852.017434	0
683	13733.10894	49003.65757	43704.57977	43321.51953	39921.85493	77305.61324	34904.89677	121995.8048	49579.07947	37369.9756	35649.9617	44283.57837	39151.806	27535.04308
684	98626.44863	198040.0983	174253.0081	209415.7183	71992.45697	80284.91608	79872.63229	35152.6319	141451.9666	218747.1543	73385.04551	229525.4883	240240.5509	212447.3709
685	0	53713.59487	14508.67607	18217.09715	15958.75717	14526.99178	9284.43594	4388.13665	10861.89481	7239.685863	1304.28954	12279.14015	21910.78327	20566.77735
686	959.40686	1071.130356	1319.505539	2789.655395	4806.001167	3695.6374	0	0	0	0	0	1517.013343	0	0
687	0	1749.496736	0	167081.8848	776128.6852	942312.6172	0	0	0	0	0	0	0	143172.8517
688	2392038.438	1399575.953	1272153.188	1187102.849	2632825.209	2497873.952	1813838.585	2976316.855	3041630.497	1561901.794	2966178.116	1710318.214	3227417.097	2482966.731
689	0	31105.82014	12829.93345	22058.31223	6316.532023	10627.51213	6255.970037	8094.79468	26779.7536	14144.76524	7205.703933	11861.90058	5257.73736	9313.235307
690	0	2169.154882	0	13875.08965	58914.60863	33505.51919	0	0	0	0	0	0	0	4219.62466
691	39694.00201	104938.4	56564.64145	79903.56771	360897.6818	202754.1467	83695.57502	310998.9114	82813.60158	80245.61793	70400.52885	351875.1651	50548.43171	69504.56643
692	0	30024.62579	6115.536847	159934.514	825184.9501	535725.1715	3690.794493	2209.650811	0	0	0	3926.140463	0	13757.96816
693	1802.839898	18121.63398	29387.36888	10453.29439	8526.960387	86694.60303	0	0	0	0	0	0	1722.672022	7097.41464
694	80782.66178	156684.5258	90373.13242	192095.0014	99953.15499	92424.73967	40240.11774	49308.07325	82438.69235	71952.23519	116017.7791	47393.38537	97950.56654	122138.9018
695	3204.816308	20081.63518	11331.42635	17716.19204	17074.83063	8892.85266	5897.327047	13665.40008	16750.30425	10156.23649	8282.005833	21469.14414	6171.52558	7046.464503
696	0	0	0	4307.396397	77211.63398	37525.52325	0	0	0	0	0	0	0	0
697	0	0	0	0	7059.941438	1840.253979	0	0	0	0	0	0	0	0
698	59897.80282	47446.29871	78881.74744	45125.08319	74127.06047	70581.9992	223774.2609	237645.8058	60169.64806	35485.43633	38579.11461	49406.84454	35250.48235	81346.50512
699	0	6022.930893	0	6464.08469	1833.042755	0	0	0	4815.356957	4337.65497	0	6450.646991	0	0
700	0	11444.977	0	0	0	4358.377527	0	0	0	0	0	0	0	0
701	0	5015.88512	0	7254.512187	15392.88617	69107.28298	0	8339.548283	0	0	0	6749.65147	3032.7203	0
702	2192.430692	4753.994023	7539.54615	62896.82511	25478.30042	5892.893293	0	4408.424157	0	21957.85288	0	2481.217534	7267.745373	0
703	261941.1059	396032.0108	404528.5131	1615907.875	863146.2157	410166.6912	304045.4453	358651.7972	1082955.502	773904.9512	84779.94224	1303072.631	1204404.046	224545.338
704	0	14835.74323	0	5116.166627	8524.925677	0	0	0	5230.087373	3088.767549	0	3772.522611	0	0
705	10451.67203	39658.26397	60017.7587	94154.46045	228246.6438	128438.0094	14147.46017	6314.209343	0	0	4606.710307	9227.22641	0	28254.90307
706	0	0	0	0	0	0	0	0	0	0	0	0	0	0
707	0	2346.221263	0	15206.40756	35763.60905	45749.76911	0	0	0	0	0	0	0	14527.71953
708	0	0	0	0	0	5799.265643	0	3377.32707	0	0	0	0	0	0
709	0	0	0	16451.43557	0	0	17469.73554	0	0	0	24999.3076	6922.265537	25690.30634	4558.67408
710	0	14648.26774	8230.211743	16054.03797	3593.743227	0	0	7975.712903	5151.76055	0	0	0	0	10075.8365
711	0	1841.987847	3277.734183	4159.379643	9520.637637	28278.07041	5453.822307	0	2559.970002	0	0	3115.008999	0	3247.930108
712	0	0	0	1498.846328	31303.14653	10353.90156	0	0	0	0	0	0	0	0
713	11819.02813	36310.8144	22727.47293	29763.89173	74322.94649	92865.07712	47838.64963	29996.86947	30715.22177	23891.94695	15874.68446	25019.53907	28434.56367	21378.78428
714	0	0	0	2974.071201	21740.79351	9933.256813	0	11614.41226	0	0	0	0	0	0
715	0	6883.22792	0	6262.172343	36180.62878	19617.61721	0	0	0	0	0	0	0	4181.99049
716	47251.23902	64236.34484	35800.3503	125746.0425	104405.3902	174111.9603	72314.12736	137173.6487	48649.64137	46543.79693	75940.69733	62576.4617	42631.57127	24558.2309
717	65367.31813	0	0	18623.54523	22822.84598	75575.52031	5621.436657	0	6872.91971	9383.618973	0	0	0	0
718	0	0	0	0	11849.7918	2337.556258	0	0	0	0	0	0	0	0
719	0	6330.590503	0	64341.81396	150417.8476	98418.21901	0	0	0	0	0	0	0	17487.95819
720	0	0	0	12580.74166	52861.24525	18659.8352	0	0	0	0	0	0	0	3360.331567
721	0	0	0	4933.489567	36304.93785	15636.79518	0	0	0	0	0	0	0	0
722	3144.844257	0	0	0	0	0	0	6086.539223	0	0	0	0	0	0
723	0	0	0	6803.58154	33767.62206	16582.91798	0	0	0	0	0	0	0	0
724	36848.27149	48401.23138	36489.08101	0	27099.27414	58096.00576	50877.96534	2644.5352	64065.70168	89713.24832	31593.22206	73926.76365	42256.7303	40201.8311
725	2707.474079	4120.46728	3367.628887	19055.56302	27124.81712	23320.90914	0	0	0	0	0	8119.2664	4573.444444	18411.2758
726	0	0	0	0	28158.07888	35746.46942	0	0	0	0	0	0	0	0
727	0	0	0	0	0	0	0	0	0	0	0	0	0	0
728	0	0	0	0	5411.953423	52429.49817	4765.20595	41461.86916	0	0	0	0	0	0
729	0	3212.979276	0	0	5641.019343	19598.86588	24668.06285	0	6182.650467	5056.308347	0	6187.892093	5448.998147	6514.494937
730	0	0	0	0	0	21517.54127	10927.19492	0	3381.119627	2429.790273	0	3992.470507	0	3512.690347
731	0	0	0	8240.766656	40231.62761	17038.60899	0	3549.618465	2149.338989	2164.234002	0	1807.601754	0	1934.384392
732	89992.0119	49332.22799	12317.94295	24644.07867	42282.39534	85062.02451	36376.83036	186779.8875	52283.82141	37902.83665	2164.626029	34788.21804	24811.36724	19531.34128
733	1175.59012	18187.27044	9128.397877	10822.47202	6628.83541	6065.993353	0	7264.873077	12142.13525	7752.678103	0	8381.342787	9359.070577	9026.902013
734	6147.03167	4727.382097	8581.775357	12891.25752	4510.72478	71854.36291	22641.18641	33144.64431	5637.90583	8132.31034	1676.737454	20302.12846	5136.049157	5370.219063
735	36047.57075	66601.2487	25873.30097	0	0	0	0	0	32827.0083	22121.67874	0	8339.07317	26755.02326	11445.76126
736	0	0	0	0	0	0	0	0	0	0	0	0	0	0
737	70179.7149	51831.10376	88741.64595	80039.94639	61515.09875	88742.60795	66283.43606	66042.50651	71564.87354	50413.79153	67287.02429	51790.5404	59202.59489	13297.40185
738	0	0	0	0	0	20809.04552	4326.866123	383694.0623	0	0	0	0	0	0
739	12447.18589	66004.82513	76242.77715	48006.31734	35742.09977	31960.15664	21079.0991	14313.34373	47039.90612	27526.08355	13348.61256	43261.11822	26334.22057	55289.23012
740	0	0	50236.91069	148905.7369	104902.3366	14646.11871	25183.88317	0	30659.15935	31452.69073	57612.97846	169069.4342	32606.29662	2034.417029
741	0	0	0	0	0	0	0	60331.52597	0	0	0	0	0	0
742	0	0	7816.182632	8566.03166	9047.20487	0	0	0	0	0	0	0	0	11857.61367
743	0	0	0	0	0	0	0	44167.17677	0	0	0	0	0	0
744	0	0	0	0	0	0	0	0	0	0	0	0	0	0
745	5182.67966	16634.76149	17536.69804	7700.98961	11425.07618	0	0	0	14080.69612	10873.87899	4871.710923	9654.974363	7701.58985	22188.5925
746	0	2752.431671	9052.271241	0	0	2089.77027	12337.6328	0	17525.40615	7041.740231	0	11409.85927	10119.82267	5398.419693
747	18393.01373	23294.97196	20519.15173	21020.92553	27749.24968	31695.61852	5558.8364	11461.55494	3985.690433	1783.105418	6706.943049	7791.20937	3802.81392	13632.15807
748	105332.4841	5780.046057	0	5390.115483	9905.842527	0	0	0	0	0	0	0	0	0
749	46761.49867	44012.63557	79343.13788	36230.66828	156855.4794	41867.72166	52250.39015	26401.35802	85928.35428	54335.91945	66246.15012	28888.63436	68406.96425	49247.79387
750	220642.3449	174980.9543	173778.1333	227608.6962	267888.7097	256724.4421	164919.4589	225562.156	133022.0073	94868.24242	111677.0585	129148.4898	140921.8622	151173.0143
751	72401.09232	61138.90043	63586.98708	36744.22875	18610.3836	43834.46834	28310.78013	15105.40328	41088.87775	25287.01282	28396.59867	48042.89662	37685.75399	22854.74636
752	0	43870.06737	6365.183383	8369.780167	5332.57489	16196.66461	5442.398363	12928.58137	5121.055043	3271.664797	0	5694.674473	8785.923667	12503.48477
753	0	10699.45197	6153.77626	8238.978197	7455.655117	12947.68128	0	0	3270.169527	1463.858833	0	0	3109.317275	5045.136997
754	0	0	0	0	0	0	0	0	0	0	0	0	0	0
755	154842.2826	121078.0298	74129.3062	131775.4015	146138.8596	161681.7847	86007.82267	82485.91487	105378.935	70023.2985	81897.23093	73909.80829	111112.655	80799.31847
756	5340.097407	6380.280407	0	0	0	0	0	0	0	0	0	0	0	0
757	44062.69135	38313.94104	32745.37653	27830.76516	7835.845619	17267.32208	5070.777297	10715.01766	7665.241233	14136.28472	40774.62011	37840.35478	7935.388569	23228.05676
758	15640.46874	12660.27818	4620.742023	18842.89917	0	50209.87881	27207.22157	39627.14205	4697.82245	6146.33323	0	6015.52873	21576.66907	9723.368383
759	0	0	0	2496.673556	41578.83166	24360.2917	0	0	0	0	0	0	0	0
760	553259.7082	294661.7289	168123.7305	306155.209	50548.09251	176775.0695	136586.8844	135027.0333	251069.8043	255163.8055	156836.4551	102465.1186	202947.455	146688.9338
761	30404.25719	73789.64652	42654.43459	85117.27363	66062.72623	31836.15454	34880.64675	30200.79679	81723.71547	46147.41399	15678.22288	109304.6675	77478.48839	75569.71913
762	85147.49315	14833.7585	13137.65019	34070.45539	14825.16039	36435.05929	6520.731617	3906.44354	14267.00499	10982.31566	32527.42313	0	6084.49033	3557.898473
763	0	0	0	0	0	0	0	0	0	0	0	0	0	0
764	833412.6617	268526.9165	282195.804	475388.8236	290432.8569	395021.0038	377771.1983	136634.3008	226177.0775	228153.5575	392818.5395	346670.1215	196356.2606	111442.791
765	4345.738787	14548.55895	4979.167133	0	0	0	0	0	0	0	0	0	0	0
766	9869.348277	14022.18716	9553.644627	0	0	10427.11516	20424.1301	0	17145.96819	12382.50667	9583.98711	22119.35499	6970.80993	9301.72473
767	22660.60906	7123.22878	8453.858903	0	0	0	0	0	0	0	0	0	0	0
768	0	0	0	0	0	0	0	0	0	0	0	0	0	0
769	11669.17634	14880.592	5097.189153	0	0	0	5535.365693	2475.645316	1780.096679	2847.262675	4189.664125	0	5324.172398	2925.747495
770	18119.08844	18528.03894	6757.26253	19620.49022	5613.19987	42736.45243	8850.357318	12492.77276	0	0	0	7793.806213	0	0
771	10862.94166	0	10199.51257	0	53436.81926	100809.6531	56119.94888	14543.32155	12187.29948	12569.72323	9314.233047	9859.085903	12346.10149	8929.84116
772	3436.848057	11422.45205	6893.32974	8283.423447	10186.21809	27581.14297	0	12352.87813	6038.50889	0	0	0	0	7770.34092
773	0	21344.66313	16108.29473	0	8365.4073	13362.57119	0	0	20014.97418	13500.59912	3164.24066	5121.982303	18888.7541	8793.902586
774	7048.270907	26870.40776	31488.16644	16339.16949	0	0	0	0	16190.51718	9741.10518	0	0	6281.099967	13207.92849
775	0	0	5840.072787	0	20099.20839	52358.84155	0	0	0	0	0	0	4458.899757	0
776	49851.15511	70798.62453	40027.42367	20504.41446	36620.78954	42850.73178	61116.70902	16573.14489	69281.68654	63452.84644	42894.52053	86598.62434	33321.64878	41194.03364
777	0	0	0	0	0	0	0	0	0	0	0	0	0	0
778	60457.79325	20769.76133	11268.29032	73394.12826	14961.73402	33035.54742	40652.80465	64683.20397	49541.70281	42837.4338	35199.96045	41753.16009	57359.16732	32187.22473
779	92086.46553	79243.65292	69742.99359	77588.42121	303032.3415	195596.6064	139676.0677	132978.8965	68013.96824	45019.84496	58760.31786	50062.24106	76200.54611	81490.20702
780	0	0	0	0	0	0	0	0	0	0	0	0	0	0
781	0	0	0	0	0	0	0	0	0	0	0	0	0	0
782	0	0	0	0	0	0	0	0	0	0	0	0	0	0
783	0	0	0	0	0	0	0	0	0	0	0	0	0	0
784	0	7060.251667	5367.459367	7153.80175	0	0	0	0	14485.7711	18914.48578	0	19848.76267	8128.770733	9610.019483
785	0	33888.67123	3760.157137	0	0	0	1996.719909	0	0	0	0	0	1918.971735	1874.7591
786	124893.3996	222397.1631	149604.8859	208117.2914	145522.7645	104429.7284	145414.718	58823.96445	292228.3954	301352.5882	111242.249	251651.3179	283493.2486	264971.9998
787	122124.4025	138025.4324	119721.4055	157679.1191	88837.61537	65498.87007	108520.6768	25627.81505	170422.6711	204596.5853	69486.12648	196199.6778	203889.3163	176185.7311
788	98658.22438	145908.2844	127369.885	140812.5991	106175.0071	79482.18053	126639.88	52649.03353	204001.3366	232961.2151	65917.33681	225458.7965	221311.7721	192791.2279
789	0	62338.10614	7199.884167	0	8684.263083	3619.386083	4128.212617	0	0	0	5953.043397	0	4645.366147	0
790	0	0	0	0	2805.118957	0	2779.82833	7652.228317	0	0	1553.30801	7989.276208	0	0
791	54804.23544	106955.343	93329.62326	58513.99254	84119.57332	129220.6007	75507.36017	117628.548	57288.21893	58853.87485	24532.82246	111586.7911	75668.5296	98582.10517
792	0	14497.09421	8609.9048	0	7639.463317	34802.11714	11946.31871	19170.27201	0	0	0	11328.39991	0	9816.636453
793	38499.7206	0	0	0	7367.49225	4890.76933	0	0	0	0	0	0	0	0
794	0	0	0	18268.24076	16684.0908	20791.63052	0	88611.12004	0	3021.044372	0	48852.86173	0	0
795	98.79351033	9131.380098	0	12803.68739	0	0	1761.865483	1883.750553	14430.03908	7707.409583	5414.374233	6802.753357	5410.78654	0
796	49436.1993	0	3920.927553	6222.654753	39391.87956	11833.12349	0	0	0	0	17566.83162	5971.163393	0	0
797	89501.37728	6143.365217	4776.855454	5728.994923	1710.047748	2794.362588	0	0	7296.3636	213.2937147	3569.98324	0	3803.11948	0
798	0	10514.7147	0	0	0	0	0	2932.682459	0	0	0	0	0	0
799	0	0	0	0	0	0	0	0	0	0	0	0	0	0
800	4418.372163	8537.080597	69633.38565	0	9916.196943	5457.559853	0	0	10876.16531	3491.142213	0	0	0	0
801	0	2269.590035	15891.20027	0	6019.006675	3902.4802	0	0	0	0	0	0	0	0
802	0	0	0	0	0	0	0	0	0	0	0	0	0	0
803	0	0	0	0	12394.53127	0	0	0	0	0	0	0	0	0
804	0	0	9302.640743	11492.25594	72701.85291	28642.26297	0	98343.88193	0	0	0	86803.62879	0	0
805	3535.530489	15681.70749	27925.84583	31258.61205	40319.48463	40158.87151	10098.47035	11609.91037	2305.501142	0	2816.466248	5882.026183	2445.763894	15570.58089
806	0	0	0	0	0	0	0	0	0	0	0	0	0	0
807	0	8172.305866	13506.53968	0	2511.401188	34478.16846	13279.62145	13171.51596	6073.238661	13143.65731	0	0	23085.83459	7830.777416
808	0	0	0	0	33654.61513	44763.67866	0	0	0	0	0	0	0	0
809	0	8175.012577	0	5488.347433	75348.3849	14533.21863	0	0	0	0	8923.623793	4504.65516	0	0
810	0	6658.324727	112503.269	95840.28175	609402.2994	142244.5389	109811.484	778901.7088	48284.16149	51753.78841	99616.27954	252251.2589	74603.80864	16963.26187
811	10859.045	8808.069893	0	3856.598507	0	0	7678.187217	12060.60547	21473.27832	16663.19238	0	19393.06729	37191.56115	9834.154867
812	0	0	0	0	0	2975.034647	0	0	0	0	0	0	0	0
813	0	0	0	0	0	0	0	0	0	0	0	0	0	0
814	0	13535.98335	0	58055.19374	148743.6309	253266.7001	0	0	0	0	0	0	0	62207.69613
815	0	0	0	0	0	0	0	0	0	0	0	0	0	0
816	5920.636499	0	4235.364739	26881.90857	6173.865008	47974.77112	17969.67595	6696.822313	4111.97503	4561.933558	9453.96764	4000.45557	0	2814.225968
817	0	0	0	0	0	0	0	0	0	0	0	0	0	0
818	0	0	0	0	0	0	0	0	0	0	0	0	0	0
819	0	0	0	0	25559.80592	17604.96033	0	0	0	0	0	0	0	0
820	63955.95054	52956.26756	331345.2086	63744.38074	35652.39458	30398.07109	109668.0448	25162.62667	79018.69197	101096.2927	36024.3489	79997.18446	71450.92558	82753.63468
821	0	0	0	0	23171.11635	0	0	48852.0187	0	0	0	20847.88451	0	0
822	0	0	0	0	0	0	0	0	0	0	0	0	0	0
823	1423.903727	10299.00233	7565.532773	5078.951203	7251.635811	11109.1777	0	0	5637.21805	5856.60506	5105.426243	0	5255.809703	6965.36203
824	0	0	0	0	0	0	0	0	0	0	0	0	0	0
825	0	0	0	0	0	0	0	0	0	0	0	0	0	0
826	0	0	0	0	0	0	0	0	0	0	0	0	0	0
827	54463.37249	92853.92357	9059.417856	64418.07376	46143.98667	65860.97679	66286.59978	51039.01502	45669.57842	42613.51345	10562.43478	45205.13819	75027.16434	51155.914
828	0	0	0	1897.021929	43578.30507	0	0	57003.50022	0	0	0	49083.67809	0	0
829	0	0	0	3363.320793	49535.27678	2046.456131	0	41958.40277	0	0	0	29594.25292	0	0
830	0	0	0	0	12947.97335	0	0	30719.39192	0	0	0	16782.31624	0	0
831	28604.93908	65700.81243	40201.39172	37865.37529	64021.24512	50394.72989	18507.64526	16786.70495	24070.874	0	0	15279.7262	15636.26063	33562.17404
832	38103.79035	41586.19791	36594.53013	0	3827.760833	12414.504	7333.64709	0	6673.806077	10628.70423	11507.47116	7012.205833	0	20483.77563
833	0	0	0	0	22381.54411	7486.336473	0	0	0	0	0	0	0	0
834	22532.08882	26184.01858	22877.29328	20642.58377	3866.942625	0	0	0	16134.71463	4753.255993	0	8654.168094	3190.04429	19980.44825
835	10060.05788	26385.2332	10713.17253	14391.41685	34214.71049	54958.15618	6822.399123	11187.56366	13872.06798	15449.65196	0	7549.371277	14263.65172	10860.94387
836	20779.792	52536.45649	21831.00605	28485.84371	28799.30063	21933.8117	0	13800.24861	9054.62131	7750.555193	0	8646.43144	0	13197.91363
837	44538.61744	72452.3156	46451.04608	44032.51437	30098.52391	20474.62462	14343.47526	19003.56954	42143.52627	27725.37039	8288.981563	32286.26465	18843.96887	50168.33599
838	1968502.426	656220.4465	1020482.527	1097708.076	317720.0523	1117538.343	385324.0965	602323.2682	280641.1333	240615.7458	428391.6973	475649.9021	393956.1356	115745.0072
839	4450.338907	4628.811933	10853.34127	6387.8683	40075.1867	22438.00877	67553.29321	8504.60364	4725.589232	6017.85925	7238.363573	58427.50833	9288.13841	37210.86481
840	0	0	0	0	0	0	0	0	0	0	0	0	0	0
841	74072.1275	54451.64255	95598.71576	114674.3003	238360.6341	332171.2632	169412.9256	85454.9677	93092.96029	79509.50386	86926.7132	72510.72039	98110.52421	66999.71821
842	0	0	0	0	18619.71124	28175.07883	0	0	0	0	0	0	0	0
843	5215.798763	4414.303193	14957.31516	6490.411117	0	0	4034.171427	0	0	7101.160593	21598.39742	13466.18605	0	10125.62274
844	0	0	0	0	0	0	0	0	0	0	0	0	9446.710817	0
845	209487.5269	42978.28775	26767.44795	34768.29313	37143.64297	22678.91662	7573.987952	3338.042977	12358.96188	16136.95418	131348.3947	38399.21698	10833.10132	5154.518863
846	10625.31299	32648.71831	0	0	0	0	0	0	3520.929057	0	0	0	0	0
847	63576.46474	77278.1635	70712.39602	29744.87821	38330.23629	35195.8573	36727.20813	40681.49373	58235.94932	37066.11289	47554.60495	68710.26904	73469.00473	58935.55081
848	30926.9275	0	0	0	0	0	0	0	0	0	15017.20693	0	0	0
849	217437.8203	114115.842	167698.7954	37969.02274	42229.64802	142451.6973	53828.76912	36083.65017	56131.32466	61153.50462	152031.2515	149772.5964	48414.11227	59777.34201
850	73889.60709	65715.05182	18960.14581	43832.20751	37887.18784	108997.5193	10685.7869	10962.51801	8923.782857	4759.498473	14085.95716	69597.16636	9574.736293	5334.45392
851	52721.75468	22201.4896	59845.80395	41414.444	25785.80439	32496.6048	6666.11969	0	9870.361587	13808.17438	81675.61389	59642.41041	8077.47513	6683.844347
852	0	0	0	0	0	0	0	0	0	0	0	0	0	0
853	0	0	28759.19593	50401.64365	144108.8452	68797.80521	0	93941.0536	0	0	33768.05455	248057.2704	0	0
854	0	0	0	0	0	0	0	0	0	0	0	0	0	0
855	0	15161.28325	0	3882.85334	0	0	0	0	6715.39748	0	0	0	0	0
856	0	1920.59696	0	5015.451929	3374.88512	8307.296032	2707.415298	5217.347893	0	1997.202244	0	6415.009152	4227.281117	4068.288155
857	14601.10853	20390.93365	4005.15739	0	5319.76083	43102.12649	0	0	5680.990057	6882.488307	0	86.3000494	0	4372.470583
858	53444.55825	18613.36571	38763.14946	35096.00011	9336.428257	28843.98989	8499.51566	6089.709743	7389.459423	8738.143353	28930.98284	19436.59311	7273.788383	4861.456953
859	0	0	0	0	17864.61944	0	0	4836.85165	0	0	0	5961.267007	0	0
860	55952.06492	24754.8261	45081.06057	29505.00306	18397.35823	32410.6803	3295.582757	6175.5533	10575.27	8053.01582	62503.74676	20515.62145	6378.53458	5682.624797
861	88454.44074	29169.45022	72551.3676	41906.39083	23883.77853	44592.37582	8465.022447	10161.39203	12594.32993	16268.82511	82304.02398	55830.46947	9622.379537	6604.882933
862	0	0	0	0	0	0	0	5454.723993	0	0	0	8282.827267	0	0
863	37903.15142	20522.51036	41243.21285	13036.63456	0	44433.58352	17368.94411	0	12512.29232	13832.44181	18908.71186	38227.00141	0	0
864	12361.19889	0	6956.299027	0	0	2570.998626	0	0	0	0	8984.92987	5231.486687	0	0
865	29428.15538	9820.576273	41890.48309	18738.37224	7214.578643	0	0	0	0	0	13526.1532	12950.84825	0	0
866	0	0	0	0	0	23374.32223	0	0	0	0	0	0	0	0
867	28425.77986	306.1096144	47250.28303	21817.28604	5285.67829	194.835708	0	0	0	0	0	10000.77419	0	0
868	63990.20317	23069.87307	39650.76969	34478.44484	17531.71698	30079.92185	6379.512594	0	8686.968423	8535.466897	52975.39883	44109.28846	0	6679.461023
869	158571.2382	95507.58524	119755.3123	108012.9537	62332.90413	108494.3055	43712.73115	53463.69536	57403.72308	51977.1174	143810.6943	113070.9034	38660.57629	49883.12672
870	157596.5199	138750.1378	153491.2081	101976.5329	51826.75132	56773.39513	25228.6496	6140.547567	64008.51261	45624.05407	80519.26769	101446.9095	18199.63302	69916.28914
871	112603.3182	67523.93927	96698.26094	74248.44457	50714.64745	75918.87599	25547.52072	27056.22513	38400.65709	37671.96352	122349.6806	73600.99776	27979.11078	31163.11408
872	15287.53527	0	6826.743367	0	0	0	0	0	0	0	11663.00714	6926.6466	0	0
873	0	0	7438.80645	0	0	0	0	0	0	0	10013.33357	5545.182407	0	0
874	2671173.596	1240626.547	1794265.253	1543468.554	1016891.338	1484001.14	770401.8915	781382.2743	884674.4428	961027.376	2494853.207	1802363.283	671269.6855	796448.1932
875	261698.2544	134181.9531	200464.6132	171704.2918	117369.1807	154239.5749	79396.4085	89828.13196	88599.45985	100817.1448	266119.8068	206660.9697	68238.18138	73976.18561
876	273754.7372	160135.4373	219204.8452	153633.8117	118253.4058	202892.0904	85523.52079	76631.92064	92900.22018	102040.1484	235228.8559	204774.7386	73488.59094	84020.92344
877	33308.51855	0	0	0	0	0	0	0	0	0	0	0	0	0
878	22763854	10646932.48	18168053.14	12414322.83	9474604.093	13137955.52	7106052.302	7316162.302	7868215.051	8608977.997	20230395.63	17171990.37	5313984.28	7244378.283
879	40212.90303	7454.922387	26485.74755	14056.81949	0	14491.16228	0	0	0	0	35324.58937	27355.72416	4042.814443	4766.06404
880	137703.9095	112137.7549	188892.948	127939.7717	96728.06095	90359.87117	45601.98319	6999.762777	66530.31903	50221.59819	92891.60256	114462.9184	50658.07405	72392.52783
881	21917398.97	12562465.63	18532848.66	14787108.3	9669838.279	13313042.95	7351632.211	8761066.092	8216955.405	7754205.177	22433885.16	17683126.35	6827899.422	6956461.756
882	215903.6595	115545.9839	146331.1871	141456.7487	85804.79216	141493.4139	37168.45366	93762.33393	87394.83357	87630.03619	204953.5919	150905.7878	67957.70914	86628.81196
883	62314.6961	28829.43717	46783.44269	38149.06628	18259.83979	31935.66482	0	3169.174785	8921.8648	13231.12147	58686.27046	48109.60049	0	7697.538143
884	0	0	8971.6415	77879.45132	3198.353304	28043.65152	6613.476416	20325.89783	16429.23574	18933.12706	5558.984716	3689.861787	5897.211714	2505.091521
885	11174.98205	8583.331123	19393.94888	0	0	3210.275533	0	0	0	0	6597.724293	4152.10151	0	0
886	0	0	0	0	0	0	0	0	0	0	0	0	0	0
887	27243.56776	24266.78714	27283.26961	16108.7	25344.45864	33207.69102	55197.97756	38888.4598	8762.440198	12964.76304	0	22779.33183	19684.30277	18720.99345
888	92093.17201	20251.04868	51669.51447	64251.92272	45646.61798	74493.03557	23127.01525	15438.90702	28508.34939	25878.386	85313.48764	60089.7574	21524.24891	21983.60062
889	14498.30019	21361.87496	3932.419463	45422.37265	41473.5064	28518.10256	15390.23445	7242.420273	6769.770596	0	0	0	9653.45994	18124.05958
890	0	0	0	0	13465.12068	0	0	0	0	0	0	0	0	0
891	50732.73377	37758.04132	29072.76277	21157.73262	13229.15616	39019.73296	0	0	0	0	22866.64522	31909.30466	0	4968.667017
892	72555.12377	111314.4595	91409.12417	155892.4221	158946.3318	111990.2555	66109.00566	67725.50618	63415.73404	45202.43433	38954.48268	80923.00823	51299.76091	110646.9753
893	41221.72651	48174.34408	10029.30568	42540.35096	48879.97448	53005.7563	35285.866	27215.77966	24139.28009	0	4124.466763	14447.73344	35014.11497	25329.25389
894	19061.00205	8641.739733	11604.73409	5933.23142	5254.913183	21180.72996	20404.99742	19243.90129	7242.57546	6112.009773	5689.017273	7951.962553	4580.572287	13780.06688
895	0	0	0	0	0	0	0	0	0	0	0	0	0	0
896	75726.25989	95954.48206	38709.35555	131858.3315	168834.1874	99270.03502	46385.25143	70233.44483	39055.45982	47247.27909	42253.68016	47754.83154	116319.8695	117808.7696
897	89162.80628	160447.0114	122907.501	206392.0642	267555.5573	128394.0224	118741.8286	109615.2296	66385.49273	47305.94604	75331.75241	136709.7675	178967.2454	205706.1706
898	0	18908.1988	0	16086.35362	3905.156413	21682.9576	0	17117.23488	0	0	0	7623.91885	0	8943.12126
899	68121.28554	39794.67864	40678.64094	50583.09347	60309.8203	93080.13069	52125.38385	76721.97082	48404.93078	51627.01597	50348.33478	46287.34981	45131.65358	38561.48765
900	0	0	0	0	8888.430397	0	0	40934.54636	0	0	0	0	0	0
901	32675.91705	4236.153877	0	7649.188463	0	0	0	0	9267.506427	2921.896014	0	0	2857.817481	0
902	19903.89855	0	16351.48673	0	0	0	0	0	0	0	0	0	0	0
903	0	0	0	0	75071.54257	69187.05628	0	0	0	0	0	0	0	0
904	145658.495	45559.79125	99898.25904	40280.48051	11841.36304	0	0	0	19656.98867	21969.26717	61187.80386	45423.9447	16627.6508	22730.91785
905	1219.483768	9852.808276	0	7151.461075	13868.59716	13354.23627	0	0	0	0	0	0	0	2600.809564
906	120126.5112	81588.67745	83641.90154	114832.2256	92482.17858	146775.3088	105058.678	153977.5684	92122.6041	88404.44912	84075.0699	99079.80173	82501.57223	73511.48446
907	4738.5359	5741.96249	3022.468958	16175.79518	0	14710.77227	0	14573.93479	0	0	0	0	4786.580747	0
908	4254.48616	0	5687.897874	12070.68341	40758.34081	56934.72596	17700.12562	3631.769433	5624.112897	0	0	0	0	7564.87074
909	0	21770.0491	0	33286.72735	57624.9863	46862.1138	0	0	0	0	0	0	0	11763.18986
910	0	3387.77848	4923.74906	0	0	22572.41424	7136.103087	9852.663745	0	0	0	7395.00708	7612.486078	0
911	62401.6674	46087.63489	21962.03945	58831.2943	61234.53757	79447.63973	35388.57936	56236.95446	37713.52919	27010.18898	24075.66355	32521.09171	28204.34352	34085.23974
912	0	0	0	435.3608237	0	2174.28792	3178.606583	0	8906.217197	4892.46608	0	6192.494511	7645.729371	2532.585223
913	23889.80241	20884.75755	6626.632957	29919.73347	38005.2377	54705.19694	14268.65687	18846.99214	11354.42171	9897.267087	7286.34014	11253.67444	678.3052253	0
914	381061.547	313260.7851	236744.7242	388132.4195	421029.7925	503170.5682	284290.1145	356623.3484	251433.3346	273806.7693	223247.1265	227907.5411	229780.2001	300881.8445
915	147028.8034	103992.5144	59648.62744	127291.3834	136920.7448	150147.2417	85400.60746	111244.6335	104025.5962	77170.77523	70222.1957	79992.47786	80969.18906	91428.27448
916	28194.4974	23230.25935	13775.03085	26001.93997	35549.21831	45331.04875	16505.91291	27732.90552	15052.82476	10592.27019	7120.301197	9659.653903	10051.36918	13108.29282
917	0	8404.709079	0	0	78758.8671	215877.1969	0	0	0	0	0	0	0	0
918	0	0	0	0	0	2413.860004	0	0	0	0	0	0	0	0
919	10029.2839	31621.86698	16842.50829	40554.31625	3846.421041	19246.05777	15156.57009	11347.97912	24037.04955	29017.76868	24491.30423	3385.439055	22508.31303	9563.217999
920	0	0	0	0	0	0	0	0	0	0	0	0	0	0
921	474569.1883	400027.0964	198375.4297	373057.3934	74359.7492	123222.3812	96614.65993	104683.2754	284813.8641	262094.2729	248159.8731	113649.3451	260370.4759	79353.45189
922	25458.38244	13549.39601	23784.46174	10671.43983	0	0	3637.08377	15075.27508	8900.335816	8838.477283	0	0	10346.66103	15360.78615
923	7739.426242	6878.560063	3750.370207	5391.891069	12197.59284	40176.63871	0	0	0	0	0	0	0	0
924	22513.04161	21646.99461	16004.71423	23358.5976	30171.72776	159019.0596	21366.18865	27193.58641	4866.013593	5492.764833	0	7991.798348	8712.961075	5465.838896
925	0	5376.90371	0	0	0	0	0	0	0	0	0	0	0	0
926	0	0	0	0	0	0	0	0	0	0	0	0	0	0
927	0	0	0	0	0	0	0	0	0	0	0	0	0	0
928	19335.16072	14759.19888	203.8903311	10009.07873	17479.52896	27465.95664	6660.070127	13189.15934	7983.001127	4944.6641	4999.65026	4692.260543	4199.007057	6375.39492
929	0	0	0	27687.74078	2917.646733	0	0	0	0	0	0	12545.83024	0	3072.957751
930	13130.09329	43191.00486	10941.35179	0	34722.22966	13054.58218	5156.066642	16365.4681	24483.26788	20117.58415	8441.465536	15879.33217	29708.36344	18521.99073
931	6860.56152	8524.059523	0	28987.6829	34249.32879	19759.45056	7695.626597	34888.82338	15705.85073	5487.48481	9616.610674	51180.92466	9921.608313	17694.64723
932	25886.27123	20540.12266	22462.73933	38902.50899	41097.76008	19022.15765	0	15508.12111	4072.240107	0	2291.233546	14364.95165	5691.201403	13466.12015
933	0	8522.87843	10217.37728	9893.821487	3735.155873	149745.6112	52476.78475	12085.99733	9060.892743	10079.66503	0	11085.54944	43981.33421	24869.23209
934	0	0	3088.19191	4970.34092	0	12620.45855	0	0	5391.246843	0	0	4227.084933	0	6359.71424
935	0	509147.7343	10536.67818	415247.905	669820.9675	316851.2568	842094.432	805593.985	447294.822	370266.7187	565396.0176	389751.598	464725.712	6752.09778
936	23056.70591	23404.12359	23026.61515	42857.12919	38966.26912	44615.96483	36791.58774	35956.05482	8302.97242	4491.94743	11599.76543	41599.10079	16570.92648	31561.6633
937	0	0	0	2354.032067	29623.76373	16641.48721	0	0	0	0	0	0	0	0
938	0	0	0	0	0	3316.135196	0	0	0	0	0	0	0	0
939	833.9386727	0	2455.839572	0	1150.111548	8581.214283	0	0	5112.353783	0	0	3684.995293	0	6388.530653
940	0	0	0	0	4962.203049	28101.09479	0	0	0	0	0	0	0	0
941	189782.2671	115014.4356	213341.3164	108082.986	99839.86454	113172.6238	76229.80174	122228.7402	65030.52344	49040.17466	40687.71521	103369.1723	71821.62471	75689.37981
942	106587.5449	61428.25545	57420.4319	49560.73187	77844.08471	405238.1687	66321.55807	65458.64255	25355.51374	19551.69126	25843.91316	35898.38229	52850.02467	44859.19996
943	64812.70275	0	0	0	0	0	0	0	0	0	5776.25432	0	0	0
944	69892.62652	40064.48079	59346.45035	8200.103651	17521.31489	0	24524.27092	39361.03334	36627.10199	39322.50733	29942.63477	24335.48611	37577.7605	74013.85882
945	86749.78389	94029.48917	69072.98365	68636.15908	0	0	46897.93731	84989.45347	81076.82812	66342.13613	34737.02994	48653.05466	46928.05931	65705.83925
946	148378.8141	68423.1795	125692.1204	47990.40804	16203.42336	7048.811994	44263.34491	53174.22388	68677.61288	75737.96598	55739.95278	69271.62107	67272.03686	67491.30002
947	149212.1914	66494.99296	113184.6776	54605.47878	31117.3479	7724.595047	41135.54256	72065.5189	71687.38628	54392.00033	59166.12674	47724.86386	60659.18202	79607.37329
948	60977.08776	59405.6899	78802.41748	29272.26293	22742.20776	0	44724.44011	41010.42492	50102.37993	36614.42459	38485.78437	31873.86478	48569.6614	53982.59572
949	655879.0483	305969.4467	542975.5632	225482.881	128461.1534	101570.7342	302940.2709	321903.5802	372100.3982	209235.2781	255520.0836	204711.4889	271013.0402	295998.973
950	0	0	0	0	14075.04546	43266.19966	0	4352.913387	0	0	0	4237.241413	0	0
951	0	16135.81169	0	0	0	0	0	0	5351.44098	0	0	0	0	9353.859963
952	13590.08186	40183.4635	14557.4605	0	0	9924.74651	0	0	6443.321363	3300.221849	0	0	10922.32443	7281.539747
953	51255.62403	0	0	0	0	0	0	0	0	0	0	0	0	0
954	139996.2347	21006.9731	0	0	0	0	0	0	0	0	0	0	0	0
955	57737.09552	210979.8566	155934.0875	50325.28952	0	4054.83784	62683.3999	44864.70488	102755.899	76586.78533	53157.80047	115417.8966	140217.6167	113658.3991
956	0	0	0	0	0	0	0	0	0	0	0	0	0	0
957	69833.6415	0	0	0	0	0	0	0	0	0	0	0	0	0
958	15627.86798	12520.20053	0	1363.304877	0	0	0	0	0	0	0	0	0	0
959	0	2694.022975	0	0	0	21248.35205	0	3452.162063	0	0	0	0	0	0
960	9820.455822	32366.65497	28522.22375	13429.41758	20555.38932	95123.20348	22608.63262	58744.45643	14280.8419	12812.3624	0	20531.31957	27983.44832	21915.03992
961	2694.605754	0	0	4052.2668	0	0	0	0	0	0	4833.260587	4660.16111	2859.030119	0
962	4086.5068	18245.45257	2391.64036	20565.37717	23250.91542	17695.86387	7955.544543	22213.50465	8983.287973	0	0	19866.52517	23291.17672	12856.5436
963	0	0	0	0	0	27692.65971	0	0	0	0	0	0	0	0
964	5403.952893	0	0	16508.2617	0	10779.55034	0	32647.07756	0	0	0	0	0	0
965	0	0	0	0	0	0	0	0	0	0	0	0	0	0
966	293108.7773	205090.4755	166631.8582	127610.1255	122387.9858	119476.4699	99404.46257	170757.6333	98894.52815	154438.217	190061.8071	231119.262	82316.11959	124724.9899
967	0	0	0	0	0	0	0	0	0	0	0	0	0	0
968	7001.536787	3967.489453	8992.919347	9284.663229	32980.70229	20875.07129	12808.35424	5336.40178	8408.65888	4983.23298	0	13470.78186	3206.749797	21787.90946
969	47444.70444	0	0	0	0	0	0	0	0	0	0	0	0	0
970	0	0	0	0	5533.481548	0	4325.463505	0	0	3289.988815	1614.636439	6733.540683	2158.730207	1600.22832
971	0	8349.368723	0	0	6086.765293	42170.58581	0	0	0	0	0	0	0	0
972	18733.84366	6420.623637	6261.546613	48043.82387	39217.23104	89859.42179	50769.59147	140851.729	4166.531657	5710.102393	34505.16289	15841.91328	39624.39144	16149.9328
973	0	0	0	0	4527.430734	0	0	0	0	0	0	0	0	0
974	0	0	8422.280669	4095.625443	0	0	0	24273.12058	1289.981449	6491.142157	34946.89107	9101.874073	0	0
975	179133.5179	7497.476607	0	0	5818.006663	0	0	0	0	0	0	0	0	0
976	0	0	0	0	0	0	0	0	0	0	0	0	0	0
977	0	0	0	0	0	0	0	0	0	0	0	0	0	0
978	0	0	0	0	0	0	0	0	0	0	0	0	0	0
979	58220.50074	0	0	3667.411997	4485.05486	0	0	0	0	0	0	0	0	0
980	0	14400.06179	3888.886527	0	8934.63019	17218.94012	12327.9398	0	3106.29393	12789.02924	0	10579.28106	16196.00388	9006.23922
981	0	2999.258535	2881.184107	6690.810676	29593.22066	17319.59233	37153.63431	10933.71702	13696.33994	11281.54653	1609.494055	3835.952617	19257.09506	14202.43729
982	53625.3584	0	0	0	0	0	0	0	0	0	0	0	0	0
983	0	0	0	0	0	0	0	0	0	0	0	0	0	0
984	0	2372.180518	767.9126893	3606.058887	0	0	3013.866875	1430.576464	917.4699503	2845.771994	4094.853079	1710.173561	1417.445835	1035.313694
985	9454.349266	28279.17504	41141.06387	39147.6383	165562.7449	202725.155	57470.99173	77101.02542	41893.86856	47053.3948	51009.9408	52338.28454	30626.13519	24218.02236
986	27592.21331	9745.988217	10867.09218	0	224922.0052	103581.7779	0	20916.16862	15646.28337	10207.05401	0	13780.85305	0	0
987	0	5432.892187	0	0	74735.67666	76547.47394	0	0	0	0	0	0	0	0
988	28436.94814	28482.60537	4937.186017	23548.77587	15459.26433	28156.85366	6315.572023	19217.37543	9821.618065	5088.248663	764.3660833	2535.671251	5550.17832	15133.10412
989	11225.19435	12492.27172	33563.95903	38762.03623	41853.5981	22104.39625	14470.53804	20411.59028	22625.79317	12697.96384	7681.16728	24808.51495	16855.44338	11446.43426
990	27852.00726	28659.663	27108.58684	33326.60872	34864.76178	32391.39383	11314.32366	19357.00014	15204.18854	8459.139993	5391.914047	13558.35941	9618.083651	20096.07777
991	154150.9266	162985.3595	134267.1886	207398.1172	184486.1943	189206.8105	56791.86562	126010.6376	71365.84569	62420.23894	69923.24601	167702.1969	89535.37413	95857.65371
992	170715.4581	180462.8404	141793.1404	210938.3657	281961.9569	270712.6758	103486.7607	161661.6888	119034.8359	75789.48945	103153.7489	123935.339	112579.2951	127985.6911
993	78724.35121	82981.85535	79882.59434	85772.55106	101199.9777	104954.1043	33856.72576	68942.07092	46477.53448	40022.13405	48020.25442	69354.93152	46209.4441	46325.84328
994	153919.5216	148066.7866	148323.269	162444.5128	218248.7911	206275.1446	73518.66981	140003.0078	169212.4057	76120.3631	76035.60662	91619.87146	86361.41091	127323.0124
995	80794.82027	90335.41252	73833.49876	106200.748	122296.0971	133835.2455	42536.13172	72214.49459	45636.95936	29176.14272	32831.92924	50584.60871	42611.49225	61613.06802
996	6692.46965	11450.86002	6642.086527	15351.11745	13100.5775	16207.50408	0	0	0	0	0	0	0	0
997	54.49389047	4586.39701	0	3254.807872	0	0	2393.524103	1236.893903	0	0	10850.00884	1077.445374	629.936477	2657.817951
998	0	2586.249471	0	3055.284469	0	0	0	0	0	0	0	0	0	0
999	0	0	0	0	20186.63292	17912.68994	0	0	0	0	0	10877.158	0	0
1000	0	0	0	0	13271.89681	9906.508543	0	0	0	0	0	0	0	0
1001	0	0	0	0	49784.33558	41557.0417	5149.602663	3500.642353	0	0	0	30674.54517	0	0
1002	109111.4825	137635.3673	157062.6879	155129.9866	658730.8967	571293.9073	277299.2521	245676.4305	129047.3722	93267.55872	145146.4398	398754.7641	170358.7682	152232.0974
1003	33026.29639	50151.3339	62262.89884	64643.00087	270496.4368	216378.5686	120127.9062	94558.62468	38788.03573	30720.78507	55186.64067	176100.7027	59377.15692	58356.17643
1004	0	0	0	0	42856.8035	34567.01008	8691.892557	0	0	0	0	12542.04823	0	0
1005	275009.5165	281369.2804	169705.9086	346997.1867	236640.3342	527529.6242	209824.7772	45745.92097	282358.5085	522913.2404	249735.7649	268272.308	337600.0819	478264.9096
1006	0	0	0	264669.3982	148962.5364	357393.0013	0	15952.61083	0	0	0	0	0	3645.00953
1007	0	0	0	4740.141613	5104.911277	31103.34902	36725.16037	37881.13087	0	0	0	21770.41577	0	5479.321477
1008	56421.26095	31976.19763	21909.60448	19590.75405	8048.278582	7183.149317	0	0	31333.13687	12554.24498	0	10448.13481	3579.443107	12504.72554
1009	19175.31154	0	5690.75066	15788.37525	8471.57108	42202.32928	34333.18927	0	4079.079537	2610.962811	4613.497187	7434.637003	4688.984577	0
1010	181257.2026	143813.3171	103878.9888	105128.2326	61454.53587	173017.2733	73299.77041	257275.5012	155785.4731	142351.4139	109810.4358	338673.1525	264417.9841	94083.485
1011	0	0	0	0	0	0	0	0	0	0	0	0	0	0
1012	0	0	0	4357.080947	75390.24312	71677.94816	13038.3862	0	0	0	0	42767.42006	0	0
1013	3505.050553	0	1216.618341	0	0	0	2493.020612	0	1363.677393	758.531049	5030.531265	0	0	2015.126164
1014	41731.71726	32940.81826	24009.1917	21083.41823	8892.863394	6497.982804	5689.512163	27310.63769	9502.75298	34846.73705	7482.45806	28455.58907	47280.26891	15839.80154
1015	476679.3182	208096.0978	172606.5879	391066.953	115916.1709	301473.9327	91443.49273	544250.429	152646.0395	168834.5796	213489.7251	140171.7455	223723.2223	124547.2974
1016	0	6356.445966	1786.32736	2682.06048	1348.816904	6758.635077	907.9031533	0	0	0	0	14392.4626	0	977.9573163
1017	0	0	0	0	8918.930961	34653.59983	48148.40467	50522.8095	0	0	0	23658.67401	0	6310.18732
1018	97392.71184	67767.89834	46832.45029	46708.29693	20033.98957	34123.42923	22962.13799	12729.84099	28861.19225	28364.16396	22241.97903	23094.97306	62748.03738	32433.84929
1019	0	0	0	0	0	0	0	0	0	0	0	0	0	0
1020	0	11694.82925	18342.75662	6692.578845	6226.952842	65140.35275	9386.607748	74078.81877	4300.461807	0	0	2317.661198	1765.061578	12201.77462
1021	3997.479113	43951.82978	32126.45339	10339.5989	0	0	2803.180344	0	18869.03711	5898.403277	5460.294277	6241.648177	0	18168.0592
1022	0	0	0	0	0	0	0	0	0	0	0	0	0	0
1023	0	0	0	0	0	0	0	0	0	0	0	0	0	0
1024	0	0	0	0	0	0	0	0	0	0	0	0	0	0
1025	0	0	0	58665.84756	22507.28956	36556.33831	0	9324.53274	0	0	0	0	0	0
1026	0	0	0	15011.51717	0	4334.198367	0	0	0	0	0	0	0	0
1027	4533.31202	24442.43372	22610.51769	17981.45461	22757.6365	19361.08421	29019.28121	31952.35223	23310.03927	25998.62673	8852.43326	24074.77256	47670.90365	25968.26537
1028	0	0	0	0	0	0	0	0	0	0	0	0	0	0
1029	26590.19234	23726.60369	49833.5765	15863.02556	93514.06931	38954.38723	44356.29771	97185.55582	17239.4377	18328.95924	9675.02546	27353.57785	15980.49409	54587.02658
1030	0	0	0	0	41878.52603	41025.36174	0	10094.15462	0	0	0	0	0	0
1031	0	0	0	0	0	0	0	0	0	0	0	0	0	0
1032	0	0	0	110152.0776	22926.1998	51181.07862	0	109552.4239	0	0	4053.613673	0	0	17712.74422
1033	68335.87518	88155.91454	118965.2925	68013.87385	47718.35338	64080.11626	79210.65428	63701.16795	61154.94859	41365.04977	22209.63147	113055.8966	78774.28027	79462.75202
1034	0	0	5843.669043	5080.004123	16431.32549	188210.003	31598.56805	109797.4825	0	0	0	9850.05683	0	7538.08254
1035	0	0	0	0	0	46525.4051	0	29499.71415	0	0	0	0	0	0
1036	0	6370.977503	0	3653.85047	0	0	0	0	0	0	0	0	0	0
1037	13694.82536	6560.788703	16363.4252	17373.40321	57826.11713	84941.10893	0	0	0	0	0	0	0	16177.892
1038	30068.57637	0	0	0	0	0	0	0	0	0	2136.675028	0	0	0
1039	14278.33389	7702.11079	25936.13049	4915.3679	0	24218.80026	29479.42413	5963.348684	19455.75955	13315.10795	3186.759157	27524.75986	15896.67863	10838.81114
1040	0	0	0	0	0	0	0	0	0	0	0	0	0	0
1041	3351.992653	4236.490003	0	20738.10483	13213.08572	43371.48254	4209.329593	36282.01681	993.6217953	0	5276.61753	4444.94	4188.025033	0
1042	0	0	0	0	0	0	0	0	0	0	0	0	0	0
1043	3964.409303	0	6578.524017	10747.92091	8468.139407	59484.90353	0	0	0	0	0	0	0	11416.83504
1044	54069.69427	39048.98072	73427.36924	72710.06144	356512.8504	298521.1642	32675.22935	21404.03667	0	0	17706.69299	0	8816.095557	74676.62111
1045	198271.7904	73957.19866	41781.20689	104457.5799	59090.0333	318738.1829	316975.8531	160320.4884	145147.2975	79156.14027	132228.5104	224858.4566	166350.329	127825.4797
1046	0	0	0	0	21353.21921	19059.20279	69650.53556	11032.8665	14311.72975	5221.34788	0	0	32359.9757	8958.187967
1047	0	0	0	8140.913679	13262.01507	15800.3322	25300.53941	2583.568058	12123.41039	10025.38723	0	12171.54955	12030.30695	0
1048	19850.46415	10770.64416	7718.075573	30792.28203	26492.64988	42833.10792	30904.84068	20485.20358	7107.639222	13978.18272	6413.73291	21625.32566	31132.96684	21113.31396
1049	87541.65248	65584.72547	53886.10226	80923.71913	120088.5456	114062.5937	109154.8803	70280.31822	48451.19787	102313.8122	50333.0913	83590.51892	86957.79561	74617.3022
1050	7821.364993	0	0	8998.642967	4678.253487	3682.323947	9074.9862	0	0	0	3738.124107	4641.985677	5549.195927	0
1051	2248014.788	1631699.056	1665886.512	2741566.701	3492971.929	3600004.403	3320528.211	2199852.537	1731172.45	1679233.893	1567294.912	2414854.923	2235237.307	2073894.318
1052	1293.288383	2829.867578	3783.302093	4596.402427	17096.32659	0	8996.304757	3780.024087	6934.345734	50831.31639	4958.913738	3204.435388	6234.90938	6726.535797
1053	6006.78873	3992.41792	0	13487.02813	6931.403661	16714.9205	12807.16042	0	0	3930.259153	0	4878.306827	7925.655793	5181.201857
1054	0	16120.54338	0	4850.446045	0	9483.757083	0	8180.745897	0	0	0	0	0	4209.057472
1055	0	0	0	0	0	15345.32381	0	0	0	0	0	0	5161.621863	0
1056	52126.79671	45024.14253	30905.82629	32790.10373	75287.83629	103223.6036	64962.14773	18063.82022	40371.89558	40306.56535	35725.84438	55696.99567	45511.00137	53793.32267
1057	18784.23156	30528.38914	19811.65403	20700.44414	22999.50492	45704.6066	37492.52267	0	18489.39461	18840.7023	4410.924007	19134.1078	29529.25127	15733.29854
1058	21885.5378	28486.6868	31238.24287	16548.50589	34057.48972	73319.16348	36871.70371	0	19649.08275	18447.24351	5719.714597	10619.27808	35042.60889	17149.31151
1059	25248.58558	28830.56767	19656.22013	15239.40514	28241.18066	61208.31062	25681.87106	0	22212.23374	17230.7854	10728.49067	15490.85459	31439.44028	17593.06747
1060	447447.3952	478298.4011	319571.5053	379327.7737	741052.1588	1188303.154	638111.4361	233812.3681	373773.5075	488063.4268	333314.1067	417570.6638	433389.7773	551086.4328
1061	442742.5585	469882.5769	319792.8484	498486.3781	644864.5142	1045976.663	701107.8368	213779.2068	349022.4041	374122.6672	261967.738	411051.6932	520745.9299	540636.75
1062	2397.512483	4201.05073	0	0	12959.04704	17494.42674	7899.932399	0	2870.129661	0	0	5052.02033	5784.659953	0
1063	14449.60276	17252.93764	10381.27766	8805.91412	14924.20907	35869.52198	17115.80202	0	12327.87232	12603.17435	6259.518923	14202.00952	15451.22569	11600.44139
1064	0	7201.542167	66301.56724	4017.914221	0	8204.405304	0	60713.64307	13936.08973	18815.63639	92711.79976	50458.69182	0	0
1065	0	0	0	0	0	0	0	0	0	0	0	0	0	0
1066	0	0	0	0	0	26974.83245	0	0	0	0	0	0	0	0
1067	1010247.341	800461.2017	619156.1556	590628.2516	394703.7405	674816.1623	400338.4176	415339.3525	453377.1934	478269.6258	695491.5427	583261.704	321855.8526	377599.1197
1068	0	0	0	0	0	0	21957.72638	3147.598632	4492.224203	0	0	5494.531883	6972.66559	0
1069	39260.32968	17335.6095	57786.03545	5367.12265	31623.15189	23874.33023	147809.3088	81837.35154	41469.29584	35260.01582	16257.43359	78810.3616	79824.45045	31271.50841
1070	35110.18346	0	0	0	0	0	0	0	0	0	0	0	0	0
1071	0	0	0	0	0	9409.330693	0	0	0	0	0	0	0	0
1072	60816.78721	108918.5639	31244.698	52306.34327	99057.84494	115090.8566	30641.81341	36352.7495	30177.488	15002.72324	17267.90997	41049.05527	11621.80092	36784.15899
1073	0	0	0	0	0	0	0	0	0	0	0	0	0	0
1074	35941.07876	14453.09668	6010.585663	2532.344685	0	13122.5919	2033.501116	0	0	1664.827929	9111.279816	5872.102323	0	0
1075	12018.75691	0	9884.919701	0	0	0	47525.09206	28724.9436	20182.00048	7135.39094	0	26403.82212	37127.12501	9624.188977
1076	0	0	0	0	5408.665277	41578.23664	0	0	0	0	0	0	0	0
1077	9839.032046	4193.590336	789.5288027	3334.524209	0	15829.07137	0	0	0	0	0	0	0	0
1078	0	0	0	0	0	0	0	0	0	0	0	0	0	0
1079	5244.38022	13651.31572	15280.59298	13215.44611	53914.91008	62143.64298	6560.525213	8646.018419	0	0	0	15832.81418	0	8181.233897
1080	11699.1849	5671.284323	7327.156013	12266.76987	13694.84745	33744.34489	15212.16279	7297.909335	9026.102441	12526.99733	2442.784691	6721.634003	17316.97489	9865.324177
1081	0	0	0	0	0	0	0	0	0	0	0	0	0	0
1082	0	0	0	0	0	34810.06412	0	14028.76407	0	0	0	0	0	0
1083	0	0	0	0	0	0	0	0	0	0	0	0	0	0
1084	0	0	0	20582.6921	6774.414597	8450.379553	24912.18194	0	0	0	0	5355.23752	17069.17174	0
1085	26703.72181	18382.88191	25609.79943	0	9019.26756	0	71202.0495	48500.52133	29019.55168	34354.63814	5328.36904	33116.3428	38899.14924	20309.09735
1086	0	0	0	0	0	0	0	0	0	0	0	0	0	0
1087	4456.29327	0	0	0	0	0	26455.06946	26663.2779	4488.210973	0	0	17240.18197	13572.97386	0
1088	10197.31114	0	12011.3653	0	7097.592759	0	46793.7381	11671.56752	8819.09765	4440.017487	0	14395.9984	13706.31993	0
1089	68585.85293	66208.13726	28264.02655	11909.10583	93941.05682	61175.68533	63208.23354	47267.18018	29264.06273	27761.52484	0	66808.15525	25920.93528	73828.10524
1090	19512.78043	14142.86001	16072.43176	15972.80909	81219.43176	55507.76075	17041.01204	10725.38205	0	0	0	0	0	13531.33313
1091	0	0	0	0	12848.98105	7411.668256	0	0	0	0	0	0	0	0
1092	84142.84927	94406.74776	129046.8894	116170.9952	344904.1664	425239.9746	115929.6021	181386.8689	65994.07525	56624.83723	30449.86182	87865.45767	82113.37225	100333.3787
1093	7312.339815	0	7889.238881	0	4758.37645	0	29943.0987	12329.83494	7146.935265	0	0	17795.05794	19322.18351	2810.48795
1094	0	0	0	0	33328.51258	94374.46119	0	55946.20818	0	0	0	0	0	0
1095	0	28501.20913	32863.89467	6327.34009	26420.58725	5184.591573	14624.77016	22999.70902	19114.42193	12772.29503	0	13699.05218	30208.45593	41572.70362
1096	88265.98841	65035.62029	49822.7025	66306.88944	68149.82641	85461.48892	48996.58939	41527.28038	74144.9283	67000.05386	59503.07073	63349.45371	45219.76309	100457.7187
1097	0	0	4186.37988	6051.96247	33452.04775	98776.21672	13400.03106	9610.420143	0	0	0	0	0	5606.148477
1098	6092.642553	41973.25087	7994.26166	19892.98873	11915.50493	8502.151541	0	0	0	0	0	0	0	0
1099	195845.1037	153428.1837	199333.2705	437998.6912	538053.8477	1151487.468	295774.4599	270398.6263	172319.8169	137847.842	208047.6023	168199.3296	179335.8557	219100.7334
1100	0	0	0	0	0	0	0	0	0	0	0	0	0	0
1101	0	0	0	0	0	0	0	0	0	0	0	0	0	0
1102	8380.60442	13914.2948	20929.7573	68349.65107	73943.61257	203032.146	45373.72635	32253.41434	14285.78539	15258.86394	17613.59554	13195.88696	16263.24227	34892.08668
1103	0	0	0	0	15392.6223	50148.93878	0	0	0	0	0	0	0	0
1104	19214.39674	10894.55468	5432.17737	18506.13122	0	32653.67755	3992.796935	3980.887443	16151.26388	10504.857	0	15407.46028	0	6540.396583
1105	0	0	0	0	1559.15269	1961.308645	0	0	0	0	0	0	0	1476.799551
1106	60737.9362	38415.17686	18988.38396	74519.34318	130524.0493	226709.2557	63970.2434	98457.78829	32384.61184	35920.51378	24842.91762	58836.60893	56310.06683	40684.37046
1107	3585.286117	0	5229.26303	3423.215953	6772.587591	0	3806.289667	3518.857443	2902.619731	0	0	0	0	1340.949403
1108	65797.02082	0	0	0	0	0	0	0	0	0	0	0	0	0
1109	4290.373833	11945.28536	12709.66616	0	0	0	0	0	0	0	0	0	0	0
1110	0	0	0	0	0	12470.47813	0	0	0	0	0	0	0	0
1111	0	0	0	19045.91637	54639.70523	11070.2138	0	0	0	0	0	0	0	21769.73353
1112	0	0	0	0	0	0	0	0	0	0	0	14127.41132	0	0
1113	0	0	0	0	0	23537.5005	0	0	0	0	0	0	0	0
1114	16263.91606	20179.51438	23299.35694	7471.22513	37276.05292	16829.54009	9984.466492	14005.26274	11482.28524	7732.07749	40973.36635	9146.451837	6679.546657	22107.31153
1115	0	0	0	0	40675.46372	23590.91307	0	0	0	0	0	0	0	0
1116	17302.99411	6024.961065	17035.10314	0	0	20042.04582	15823.60881	3392.726223	0	3426.861833	0	6414.780013	1526.189792	8880.206693
1117	68936.80302	39360.31266	0	0	0	0	0	0	0	0	0	0	0	0
1118	0	0	0	17599.58762	14023.28876	14967.51306	0	0	0	0	0	0	0	0
1119	28340.20187	28666.7955	14782.9741	23036.18295	27760.98735	42840.18707	15163.98732	27567.64115	18238.18884	15912.22392	8242.11733	16061.82486	12368.8317	15404.44288
1120	0	0	0	0	10562.90499	13864.91748	0	0	0	0	0	0	0	0
1121	0	19421.48154	0	0	0	0	0	0	0	0	0	10103.7196	0	0
1122	0	0	0	0	0	0	0	0	0	0	0	0	17973.53067	0
1123	0	0	0	0	0	49800.56316	0	0	0	0	0	0	0	0
1124	0	0	0	9237.397607	66422.98341	68328.51785	0	0	0	0	0	0	0	0
1125	143002.1358	36202.53572	0	38949.20662	57817.25839	24315.69764	0	0	10462.39801	0	0	2509.865406	0	0
1126	33525.64975	0	0	2515.350537	4658.418373	0	0	0	0	0	0	0	0	0
1127	0	0	0	320842.166	18989.01951	196442.5632	0	62268.27417	0	0	0	0	0	0
1128	0	0	0	130894.3627	0	73297.92714	0	10724.93124	0	0	0	0	0	0
1129	0	0	0	25519.06205	0	24123.00192	0	0	0	0	0	0	0	0
1130	0	0	0	0	0	16626.05679	0	0	0	0	0	0	0	0
1131	5332.587073	50886.96007	35843.88236	0	0	0	41522.13478	0	30396.84936	49521.45494	8918.639217	17394.16613	47799.56929	18895.77768
1132	0	0	0	0	0	0	0	0	0	0	0	0	0	0
1133	77975.80193	0	0	0	0	0	0	0	0	0	0	0	0	0
1134	1488.800925	8979.103987	32550.87602	0	0	0	0	0	6835.29108	0	0	0	0	4557.015677
1135	0	0	0	0	6060.913423	32221.85164	0	10130.47396	4800.57931	0	0	0	0	0
1136	0	8194.19936	0	7239.689503	7287.71854	43105.71223	0	6982.571033	0	0	0	0	0	0
1137	19758.05132	0	0	0	0	0	0	0	0	0	0	0	0	0
1138	0	0	0	0	0	0	0	0	0	0	0	0	0	0
1139	16002.17006	1041.311105	10628.61102	0	4177.33	891.1859917	4794.77364	5939.778363	8319.358009	5397.05429	0	3214.878632	26532.40715	6834.228758
1140	0	0	0	0	0	0	0	0	0	0	0	0	0	0
1141	0	0	0	0	0	0	0	0	0	0	0	0	0	0
1142	0	0	0	0	0	0	0	0	0	0	0	0	0	0
1143	14491.87004	16208.81636	18535.40946	21258.10118	30266.87535	152179.867	14240.69213	69416.4186	14370.15793	11261.97446	3055.355456	15758.03801	21346.58965	28236.81152
1144	34721.81085	51874.54097	123988.4583	38402.187	85442.79012	87913.01289	57997.80015	51658.58865	46452.43879	42892.07512	35182.77333	44430.29485	64916.84984	71736.71711
1145	0	0	0	0	0	0	0	0	0	0	0	0	0	0
1146	0	0	0	0	40709.68803	0	0	0	0	0	0	0	0	0
1147	82399.91866	75949.46928	101052.637	64275.33878	100043.6114	153267.4927	62731.50151	64715.1424	74808.01535	48545.75853	39364.20277	100671.8776	91395.94222	93512.26197
1148	8127.86489	12845.23872	10836.28066	0	11648.70414	20725.89552	0	0	7036.886523	0	0	4623.87474	12399.1597	5684.70559
1149	0	5062.75763	0	1111.661493	0	0	3614.233306	15212.87584	7746.317337	12095.6144	0	7392.482277	0	0
1150	138293.1363	75444.87258	70400.30916	45874.55046	48534.12437	159754.3822	74486.91739	69348.83842	70682.38423	90615.47137	79513.35666	90559.83111	104082.6117	34255.22209
1151	0	3148.07175	0	0	0	0	0	0	0	0	0	0	0	0
1152	0	0	0	0	0	68981.76022	0	0	0	0	0	0	0	0
1153	0	0	0	0	3757.695867	6749.452813	0	0	0	0	0	0	0	0
1154	16015.93878	19528.72766	18225.63237	160672.9565	390214.9608	180444.6716	107209.8252	49209.6675	43036.12673	10396.36819	12021.05509	10082.81565	12564.90737	87616.74686
1155	0	5805.45351	0	0	0	0	0	0	0	0	0	0	0	0
1156	0	0	0	0	22250.89004	29001.40459	0	0	0	0	0	0	0	0
1157	51359.18163	24757.12432	54537.34473	68766.44824	54499.05248	82501.19958	16930.11966	35142.10155	27108.82801	26437.11687	32419.05412	28987.69997	25801.64063	14219.5835
1158	0	0	0	0	30645.93071	3132.232997	0	0	0	0	0	0	0	0
1159	16217.42535	19748.27749	7236.654273	9516.672062	6081.500043	11127.37526	0	15202.73571	6556.981253	0	0	5650.880467	0	8179.631568
1160	0	2082.528496	0	0	0	0	0	5036.715653	0	0	0	0	6539.08303	0
1161	63481.7103	0	0	0	0	0	0	0	0	0	49072.26901	0	0	0
1162	0	0	0	0	0	0	0	0	0	0	0	0	0	0
1163	0	0	0	0	0	0	0	0	0	0	0	0	0	0
1164	11830.86049	24783.38491	21165.63069	33717.24113	28058.53651	51926.99427	125171.1882	42965.9415	49822.26397	40846.69117	24987.08411	25861.58061	61975.894	46154.15719
1165	0	0	0	0	0	0	0	0	0	0	0	0	0	0
1166	24724.30863	48295.13998	56590.36934	1780.913243	0	0	19282.68778	20042.48359	34323.02344	21003.40583	1460.406232	38424.0554	36140.91851	58173.23858
1167	0	0	0	0	0	0	0	0	0	0	0	0	0	0
1168	72266.05797	17958.97494	0	10268.81961	5303.277417	25445.63118	0	0	0	0	0	0	0	0
1169	0	0	0	23194.72242	0	0	0	0	0	0	0	0	0	0
1170	0	0	0	0	0	0	0	0	0	0	0	0	0	0
1171	0	0	0	0	0	0	0	0	2427.865771	4971.476806	0	19619.32564	23802.25342	0
1172	0	0	0	103320.5859	0	77012.65281	0	9659.91014	0	0	0	0	0	0
1173	0	11130.30039	0	0	0	0	0	0	0	0	0	0	0	0
1174	0	0	0	33174.57368	0	0	0	0	0	0	0	0	0	0
1175	0	0	0	2032403.634	203146.88	855330.1168	0	297294.0408	0	0	8901.244447	0	0	32707.15958
1176	0	2611.05453	0	0	0	0	0	0	0	0	0	0	0	0
1177	0	0	0	0	0	0	0	0	0	0	0	0	5346.296787	0
1178	0	6888.362788	0	0	0	0	0	0	0	0	0	0	0	0
1179	0	0	0	0	35462.39136	259051.7007	0	78707.72847	0	0	0	0	0	0
1180	0	0	0	49676.48422	0	11744.07501	0	0	0	0	0	0	0	0
1181	0	0	0	16461.00024	0	0	0	0	0	0	0	0	0	0
1182	35774.40368	43691.29964	32516.56124	29407.56609	16329.86477	6341.845107	31699.10767	22642.9547	24931.64951	29249.89663	23684.23693	9131.364828	0	21678.59046
1183	26172.27096	0	0	7179.087977	40624.04478	24744.6949	0	0	0	0	0	6674.86848	0	0
1184	173505.7439	47415.17146	47564.10508	66548.87046	142706.4417	153307.1653	56088.33527	0	63374.43789	61554.75083	73733.84322	92941.00465	39105.18556	8997.897083
1185	0	0	0	0	24093.06204	0	0	0	0	0	0	0	0	0
1186	0	0	0	92051.83809	0	24796.49536	0	0	0	0	0	0	0	0
1187	0	0	0	0	6388.499477	143116.6222	10107.0893	110880.4016	0	0	0	0	0	0
1188	0	0	0	0	0	0	0	0	0	0	0	0	0	0
1189	0	0	0	0	0	0	0	0	0	0	0	0	0	8499.54287
1190	0	0	0	0	0	0	0	0	0	0	0	0	0	0
1191	0	0	0	0	0	4458.882273	0	23958.01343	0	0	0	0	0	0
1192	11099.74808	0	0	0	9694.528492	4691.464311	0	0	0	0	0	0	0	0
1193	0	0	0	1956.592192	0	0	0	0	0	0	3556.454763	51419.69614	0	0
1194	0	0	0	0	0	0	0	0	0	0	0	0	0	0
1195	0	0	3958.00937	13297.12231	121405.3888	134263.901	45255.53571	39230.49919	4603.223543	3120.959767	20590.14575	16646.83563	0	0
1196	0	0	0	0	0	0	0	0	0	0	0	0	0	0
1197	0	0	0	70229.117	66342.2054	48735.37521	39865.00297	63884.12771	29662.18801	23908.47915	5018.38873	12279.35779	29574.43932	15193.00006
1198	0	0	0	0	0	0	0	0	0	0	0	0	0	0
1199	188677.2209	223600.1042	94597.33033	218482.0433	413931.0644	655992.7619	187204.4254	177011.7317	141463.8639	165675.6429	94238.69604	192511.2808	242805.8331	203863.4858
1200	0	0	0	0	12420.83427	23618.04478	0	0	0	0	0	0	0	0
1201	0	0	0	0	0	0	0	0	0	0	0	0	0	0
1202	0	28536.20072	13154.6907	23975.93821	25731.02795	46170.8114	0	0	0	0	0	9716.101453	0	19409.29
1203	0	0	0	0	26008.80102	4399.435447	0	0	0	0	0	0	0	0
1204	0	0	0	0	0	0	0	0	0	0	0	0	0	0
1205	0	13036.66796	5008.594743	0	32301.80772	52316.42284	6059.419999	8012.055267	0	0	0	0	5937.567277	4117.30402
1206	0	0	0	0	0	0	0	0	0	0	0	0	0	0
1207	0	0	0	5332.349569	70852.22301	45169.81337	0	0	0	0	0	0	0	2484.642438
1208	0	0	0	0	33659.31964	11277.56195	0	0	0	0	0	0	0	0
1209	0	0	0	0	52701.64214	25790.96696	0	0	0	0	0	0	0	0
1210	0	0	0	6604.568247	237628.3112	126369.2035	0	0	0	0	0	0	0	13883.6547
1211	0	0	0	0	0	0	0	0	0	0	0	0	0	0
1212	0	0	0	0	24436.80735	0	0	0	0	0	0	0	0	0
1213	0	0	0	0	39337.60839	8225.71365	0	0	0	0	0	0	0	0
1214	0	20156.66789	28283.15693	15555.81831	20472.93323	10982.98945	7655.250783	12870.44541	19448.80384	13869.03417	9580.435123	22393.69922	5502.420297	10070.18515
1215	0	3068.736493	17754.87607	4613.669027	8644.226117	0	2953.465051	6135.499123	8760.730507	2800.592365	0	18787.59879	0	0
1216	0	0	0	0	0	15318.26481	0	0	0	0	0	0	0	0
1217	0	0	0	0	0	0	0	0	0	0	0	0	0	0
1218	0	0	0	14494.09847	0	0	7002.789682	0	0	10345.80708	10404.63126	5553.800559	0	0
1219	17908.20837	8384.95034	8933.14967	45729.20925	18918.86034	0	0	0	11599.47873	9039.273598	24638.14581	39497.0553	21465.0837	11370.78805
1220	35223.77004	11607.18501	5426.28325	75511.54498	0	10918.67483	47533.53127	5941.23779	16005.78231	66443.32755	39645.60648	40145.49189	26289.42303	31978.40967
1221	1424873.785	1316137.089	1026021.371	3308711.098	735356.8757	1133937.715	1999020.624	997498.5728	1509268.685	2451321.834	2102550.338	1991854.492	1190892.026	1998373.601
1222	163890.0202	126581.9826	125338.7619	302636.9541	49369.54482	117031.7388	211340.609	101750.1768	160095.2658	231172.5281	213692.946	208855.943	131014.4638	175069.9683
1223	48006.11943	15212.11649	111335.1635	8256.558546	40533.04661	80233.66969	0	499753.0321	160645.3326	144230.7091	34388.16825	45140.95102	0	51187.65393
1224	64325.94755	51744.3128	32769.02446	134237.2447	14608.5267	50100.70661	75245.19036	34135.70708	61655.66917	100488.2269	83235.70304	70847.06592	35370.39712	71738.87526
1225	67409.4098	37526.01673	16597.42849	154282.1752	12536.53449	28287.40786	103895.5801	20925.8809	62914.4353	109229.2071	98998.84049	90628.28022	39803.62585	83133.69862
1226	40774.87077	25497.51715	19837.83878	85963.00812	0	3338.323037	72349.13961	22119.61219	45211.26019	89819.4218	70391.51544	54426.07399	24865.18549	42732.60637
1227	0	0	0	0	0	0	0	0	0	0	0	0	0	0
1228	0	0	0	0	0	0	0	0	0	0	0	0	0	0
1229	0	23055.40367	0	0	0	0	0	3684.615057	0	0	0	0	0	4220.807323
1230	0	0	0	0	0	0	0	0	0	0	0	0	0	0
1231	0	0	0	0	0	5658.80681	0	0	0	0	0	0	0	0
1232	0	0	0	0	9812.051327	41782.83769	0	0	0	0	0	0	0	0
1233	0	0	0	0	0	0	0	0	0	0	0	0	0	0
1234	0	0	0	66132.95235	102596.2916	168320.4155	27985.50195	0	0	0	0	16749.89196	4595.25667	40192.39061
1235	0	10757.61438	13788.96473	67469.8044	210326.0949	198792.1327	0	15294.81148	37944.6614	2147.185413	0	1825.242991	47838.71119	61222.35584
1236	31129.88227	44330.3431	20716.01887	40764.64683	81323.25181	123950.6983	28650.91713	24596.32974	20363.50426	21397.92903	9391.751008	27563.40689	36977.41505	29990.52549
1237	0	0	0	0	0	0	0	0	0	0	0	0	0	0
1238	15615.53066	26474.91948	0	44884.28542	0	0	0	11964.51287	6650.30658	1830.076518	15261.63289	4116.14055	0	4961.49868
1239	0	0	0	0	122072.3935	63239.68508	0	0	0	0	0	0	0	1876.960593
1240	9259.706129	31985.19187	0	2790.177471	0	0	0	0	13137.835	17118.91809	0	0	11654.48573	3828.043693
1241	0	0	0	0	0	0	79111.53111	0	0	346003.2428	0	4261.09922	211245.5051	0
1242	0	0	0	0	0	0	0	0	0	0	23908.99041	0	0	0
1243	0	0	0	0	0	0	32222.27175	0	0	152518.2745	0	0	90936.13141	0
1244	0	0	0	0	0	0	0	0	0	25943.06683	0	0	1443.532245	0
1245	127122.1362	231380.9911	122975.8014	136121.6198	137811.8156	80704.4917	84998.78677	66840.93289	111743.5867	82270.1683	81050.21886	91143.13814	95211.09765	121214.3823
1246	69647.43314	89711.01667	36439.68278	58811.33962	53533.75782	44499.70177	37938.97474	42777.35584	51586.67706	45534.87099	36448.30759	34766.42218	32890.15633	52625.9966
1247	0	0	0	0	0	0	0	0	0	0	0	0	0	0
1248	58431.74522	0	0	137718.3926	0	0	0	0	0	0	0	0	0	16500.48684
1249	0	17316.78131	0	0	0	28927.70974	0	0	0	0	0	0	0	0
1250	0	0	0	0	0	0	0	0	0	0	0	0	0	0
1251	0	0	0	0	0	20392.51778	0	0	0	0	0	0	0	0
1252	0	0	0	10162.35271	27615.85576	57974.17209	0	0	0	0	0	0	0	0
1253	0	0	0	0	0	0	0	0	0	0	0	0	0	0
1254	75503.90552	152531.8319	63201.36205	72293.8353	63319.63586	39351.28145	52877.95034	77876.8007	59058.98077	53536.73864	40907.81534	71627.67393	42185.82024	67990.52359
1255	0	0	0	0	0	0	0	0	0	0	0	0	0	0
1256	0	0	0	0	0	0	0	0	0	0	0	0	0	0
1257	0	0	0	0	0	0	0	0	0	0	2954.383372	0	0	0
1258	0	17900.78624	0	0	0	0	0	0	0	0	2865.145434	0	0	0
1259	50602.50619	0	0	0	0	0	0	0	0	0	0	0	0	0
1260	217821.8254	14780.02431	3704.743363	44614.03173	63583.47326	51094.73783	0	0	14448.17891	0	17333.47791	4775.885197	0	0
1261	52926.8656	54575.13104	19707.93128	35416.88196	40013.06153	50577.18415	9436.265833	20238.48129	23629.04577	13722.45176	1905.602007	25219.74562	16911.63968	35838.8311
1262	39952.78175	0	0	0	0	0	0	0	0	0	0	0	0	0
1263	33221.46357	0	0	0	0	0	0	0	0	0	0	0	0	0
1264	0	0	0	0	0	32115.56775	0	0	0	0	0	0	0	0
1265	19195.30866	17339.62025	0	0	4355.022517	0	0	0	0	0	10741.63718	0	0	2050.801273
1266	0	0	0	0	0	0	0	0	0	0	0	0	0	0
1267	352474.921	149415.6706	60682.86941	496709.3738	36153.83286	199833.8614	78662.12624	373694.4854	93920.01368	121857.9158	100384.9298	75260.99812	137393.3194	21760.55718
1268	31103.96078	10393.99704	0	0	0	0	0	0	0	0	0	0	0	30166.01208
1269	0	0	0	0	0	0	0	0	0	0	0	0	0	0
1270	0	0	0	0	0	0	0	0	0	0	0	0	0	0
1271	0	0	0	0	0	0	0	0	0	0	0	0	0	0
1272	0	0	0	0	21114.33166	15648.45797	0	0	0	0	0	0	0	0
1273	0	0	0	0	14083.40694	18598.96183	0	0	0	0	0	0	0	0
1274	0	0	0	28368.55499	78945.82108	72842.30357	0	0	3919.923793	0	0	0	0	9004.578567
1275	0	0	0	0	0	0	0	0	0	0	0	0	0	0
1276	0	0	0	0	0	0	0	0	0	0	0	0	0	0
1277	0	0	0	0	6133.871848	22837.73464	0	0	0	0	0	0	0	0
1278	0	0	0	0	0	0	0	0	0	0	0	0	0	0
1279	0	0	0	0	0	0	0	0	0	0	0	0	0	0
1280	0	0	0	0	0	0	0	0	0	0	0	0	0	0
1281	0	0	0	0	0	5296.76245	0	0	0	0	0	0	0	0
1282	0	0	0	0	0	0	0	36179.68999	0	0	0	0	0	0
1283	0	0	0	0	0	0	0	95532.04635	7599.808723	0	0	0	0	0
1284	0	0	0	0	0	0	0	0	0	0	0	0	0	0
1285	47900.739	123026.4076	88430.00476	81887.47154	131612.7425	107916.7901	28968.52993	52484.45223	21784.2475	14981.16569	2843.858575	46641.6208	27533.16844	68429.82548
1286	12983.53041	0	0	55720.91568	5194.518317	0	0	0	0	0	0	0	0	0
1287	0	0	0	0	0	0	0	0	0	0	0	0	0	0
1288	9807.46733	5222.542823	0	0	0	0	0	0	0	0	0	0	0	0
1289	0	0	0	0	0	0	0	0	0	0	0	0	0	0
1290	13390.14056	51915.22818	34610.24256	7698.567489	14572.17757	6427.405771	20047.54124	0	6400.631773	10943.87542	7104.283863	7879.045736	8239.694413	2778.838746
1291	0	0	0	13056.04665	62753.76582	66939.47883	0	0	0	0	0	0	0	0
1292	0	0	0	0	0	0	0	0	0	0	0	0	0	0
1293	0	0	0	0	0	0	0	0	0	0	0	0	0	0
1294	0	0	0	0	0	0	0	0	0	0	0	0	0	0
1295	0	21742.79751	0	0	0	0	0	0	0	0	0	0	0	0
1296	0	0	0	0	0	0	0	0	0	0	0	0	0	0
1297	0	0	0	0	0	0	16894.13687	0	0	0	0	0	0	0
1298	0	28051.80603	16760.41317	9856.357503	30439.12989	26948.63564	0	0	0	0	0	0	0	13584.88026
1299	0	0	0	10172.63042	0	0	29808.61498	18560.59283	15095.3079	11281.14726	0	6987.846453	26146.33487	0
1300	16014.13656	7033.368409	0	5860.088883	0	0	0	0	0	0	0	0	0	27408.82505
1301	0	0	0	0	4916.628345	2175.49226	0	0	0	0	0	0	0	0
1302	70119.68129	99750.9045	46585.11985	26016.34156	41975.285	54450.56435	39619.62282	0	55100.69126	39152.8387	0	38519.0026	79828.30471	44799.85548
1303	0	0	0	0	0	0	0	0	0	0	0	0	0	0
1304	0	0	0	0	0	0	0	0	0	0	0	0	0	0
1305	0	0	0	0	0	5042.78556	0	0	0	0	0	0	0	0
1306	0	0	0	0	0	0	0	0	0	0	0	0	0	0
1307	81533.92383	145293.0659	58314.67194	34765.10493	44348.18939	83623.71802	40336.86373	1395.153875	53150.16792	45357.01475	9355.928113	46426.79876	77314.27248	50028.23168
1308	6825.275918	29330.95125	38336.72879	18902.63566	0	17284.34797	0	2717.864477	0	0	0	0	0	8522.046873
1309	0	0	0	0	0	0	0	0	0	0	0	0	0	0
1310	0	0	0	0	0	0	0	0	0	0	0	0	0	0
1311	0	0	0	15872.17246	16928.02703	288361.8075	58080.48172	242680.7073	0	0	0	8437.972456	12231.93173	24692.67179
1312	0	0	0	0	0	0	0	0	0	0	0	0	0	0
1313	0	0	0	0	0	27701.612	0	0	0	0	0	0	0	0
1314	40115.42941	31724.64607	76817.55637	0	19841.81546	13009.91473	57675.16259	0	13310.75786	44749.9344	17915.01333	36395.01264	46775.78021	60316.57073
1315	19637.77767	50591.51736	8839.858823	14279.21335	54101.68695	33851.2454	24756.12643	42956.22365	27387.76024	17047.04535	16690.86915	31970.6321	16991.74248	21825.04401
1316	0	0	0	0	0	0	0	0	0	0	0	0	0	0
1317	0	0	0	0	0	0	0	0	0	0	0	0	0	0
1318	0	0	0	0	0	49128.20677	0	0	0	0	0	0	0	0
1319	0	0	0	0	0	0	0	0	0	0	0	0	0	0
1320	8415.05168	41122.18432	45827.23512	0	3451.541897	3011.786844	9618.354807	0	0	0	4912.682097	0	6955.00487	0
1321	0	0	0	0	8943.199997	8190.705233	0	0	0	0	0	0	0	0
1322	6265.841109	19083.57451	13818.23663	14007.31449	38813.09351	46643.07416	0	0	6408.119961	3375.669627	0	8940.45177	6298.819515	12240.94227
1323	17941.69586	30016.32306	23930.99568	27343.27437	46785.41362	59277.90335	32152.36241	85034.00321	24127.68631	16516.33421	46077.70483	81016.09971	29022.07475	34509.59624
1324	0	0	2841.79704	0	0	0	0	0	0	0	0	0	0	0
1325	0	14896.16898	7190.022431	10587.42843	0	3416.015977	0	0	3602.212507	0	0	0	2717.899302	3441.699513
1326	0	0	0	0	0	0	0	0	0	0	0	0	0	0
1327	0	0	0	0	6071.376617	138922.6643	0	5913.104353	0	0	0	0	0	0
1328	0	2631.86367	0	0	0	6637.10944	0	0	0	0	0	0	0	0
1329	0	0	0	0	0	0	0	0	0	0	0	0	0	0
1330	0	0	0	0	0	25095.04973	0	0	0	0	0	0	0	0
1331	3056.925395	0	0	0	31120.01593	8390.726513	0	0	0	0	0	13858.48136	0	0
1332	29941.64235	17365.8092	2428.162044	3403.685203	0	11793.19847	20012.36925	1824.290035	26341.48686	1531.780046	6459.952427	0	5195.293243	3549.34803
1333	0	0	0	0	0	18229.1373	0	0	0	0	0	0	0	0
1334	0	0	0	0	22470.88074	23315.70213	0	0	0	0	0	0	0	0
1335	0	0	0	0	10479.43761	126347.5967	0	0	0	0	0	0	0	0
1336	0	0	0	0	0	0	0	0	0	0	0	0	0	0
1337	11087.69635	9695.500477	13949.68343	6669.673772	0	8085.924582	6998.748483	0	13555.55393	10211.96062	2778.901563	18177.06557	4645.452013	3429.06513
1338	0	0	0	0	0	0	0	0	0	0	0	0	0	0
1339	0	0	0	0	0	0	0	0	0	0	0	0	0	0
1340	0	0	0	0	0	28153.16559	0	0	0	0	0	0	0	0
1341	0	0	0	27065.8413	56405.45817	37949.47716	0	0	0	0	0	0	0	38944.35637
1342	26733.01184	30315.66183	0	23941.02999	97729.31893	902621.8453	37148.25586	10624.82311	8653.062703	19670.56565	11453.69997	11466.00399	35908.49278	17160.02226
1343	35515.28042	106556.9183	78279.95442	55092.41045	67474.97448	122927.3336	60923.70939	35008.53619	44349.96138	50071.44517	71067.07183	98657.57182	88462.33687	61169.74041
1344	0	7254.24573	0	0	49664.46773	171781.8726	0	0	0	0	0	0	4279.89898	0
1345	96661.73378	453628.6919	261042.3246	61504.65204	162244.2536	152922.7662	143443.2241	31195.83752	86317.61436	72345.06354	115792.8995	94790.68328	91891.69746	138858.3666
1346	55703.67967	260103.1446	21322.69258	60041.37725	274347.8474	631780.3203	155780.119	49325.19091	49998.90301	74323.40239	52101.11882	0	0	0
1347	483961.4528	1088235.643	185487.4466	538694.3665	3628829.038	11198614.34	784106.5082	320084.4271	506005.535	434970.8712	309916.5752	816332.3795	729767.1078	609468.1074
1348	19606.44007	72001.70291	21288.91954	50254.42512	0	3722.626883	0	0	5118.037063	0	0	11875.76359	30842.63951	20599.04104
1349	1187710.735	2386443.997	411308.7235	1070806.038	7515811.603	28607691.31	2280934.518	756201.9787	1014596.022	884904.9812	658555.6514	1832827.379	2309644.892	1275456.247
1350	0	1512.811333	0	0	17358.67041	48345.00195	0	0	0	0	0	0	0	0
1351	80535.8917	180976.3331	17972.19618	74468.70993	604111.2546	1678999.151	150556.3528	45301.67026	64083.50696	55394.31581	44877.83593	127823.6789	142179.6536	99528.10411
1352	0	3184.943746	0	0	0	19682.46374	0	11670.50755	0	0	0	0	0	0
1353	0	4043.248543	0	2272.372744	14213.09558	18942.6025	0	0	0	0	0	0	0	0
1354	0	0	0	7274.72613	27135.60256	55267.15712	0	0	0	0	0	0	0	0
1355	0	0	0	0	0	0	0	0	0	0	0	0	0	0
1356	0	0	0	0	4720.970093	0	0	0	0	0	0	0	0	0
1357	0	0	0	0	1178.51981	39062.66406	0	0	0	0	0	0	0	0
1358	0	0	0	0	11824.14032	59090.76539	0	0	0	0	0	0	0	0
1359	0	5437.627827	0	0	14127.61717	25918.59767	0	0	0	0	0	0	0	16152.02525
1360	39717.42037	0	0	32048.65397	25447.53457	33034.65457	0	0	0	0	48331.79918	31311.44345	0	0
1361	1493.361034	2343.416561	0	9152.732337	21354.37897	40912.87352	0	1403.575427	0	0	0	4250.995925	0	1753.41338
1362	0	0	0	0	0	5060.729687	0	96790.79375	0	0	0	0	0	0
1363	0	0	0	0	0	0	0	0	0	0	0	0	0	0
1364	0	39561.42689	26972.02101	4059.97238	13693.79097	5762.716707	0	0	4699.13287	4137.36709	0	73969.70207	28618.1295	44945.15799
1365	0	0	0	0	25090.49117	32513.17245	9524.963337	0	8046.3911	18354.53751	0	29462.25944	44115.71416	4159.439753
1366	0	0	0	0	3408.819943	5009.559561	4244.969113	0	3219.882455	2174.146097	0	3789.346837	19704.11379	0
1367	0	0	0	0	0	0	0	0	0	0	0	0	0	0
1368	0	21451.13605	0	16775.95912	0	0	0	0	0	0	0	0	0	0
1369	0	26285.1852	0	0	42731.81149	30644.54625	0	0	0	0	0	6151.155613	4905.954887	9929.940167
1370	0	0	0	0	0	0	0	0	0	0	0	0	0	0
1371	0	0	0	0	0	0	0	0	0	0	0	0	0	0
1372	0	0	0	0	0	0	0	0	0	0	0	0	6422.605203	0
1373	0	0	0	0	0	0	0	0	0	0	0	0	5382.869493	0
1374	0	4977.359573	0	0	38405.17629	84414.24869	0	0	0	0	0	0	0	0
1375	0	0	0	0	0	0	0	0	0	0	0	0	0	0
1376	0	24843.44172	0	0	0	0	0	0	0	0	0	0	0	0
1377	0	0	0	0	0	0	0	0	0	0	0	0	0	0
1378	0	0	0	0	0	11343.38355	0	0	0	0	0	0	0	0
1379	0	0	0	0	0	0	0	0	0	0	0	0	0	0
1380	0	0	0	0	0	0	0	0	0	0	0	0	0	0
1381	0	0	0	0	0	0	0	0	0	0	0	0	0	0
1382	1601.527579	0	26274.9341	0	0	0	0	0	0	0	0	2068.025601	0	0
1383	0	0	0	0	0	0	0	0	0	0	0	0	0	0
1384	0	0	0	0	0	0	0	0	0	0	0	0	0	0
1385	0	0	0	0	0	0	0	0	0	0	0	0	0	0
1386	0	0	0	0	0	0	0	0	0	0	0	0	0	0
1387	0	0	0	0	0	0	0	0	0	0	0	0	0	0
1388	0	0	0	0	0	0	0	0	0	0	0	0	0	0
1389	0	0	0	0	0	0	0	0	0	0	0	0	0	0
1390	0	0	0	0	0	0	0	0	0	0	0	0	0	0
1391	0	0	0	0	0	0	0	0	0	0	0	0	0	0
1392	0	0	0	0	0	0	0	0	0	0	0	0	0	0
1393	0	0	0	0	0	0	0	0	0	0	0	0	0	0
1394	0	0	0	0	0	0	0	0	0	0	0	0	0	0
1395	0	0	0	0	0	0	0	0	0	0	0	0	0	0
1396	0	0	0	0	0	0	0	0	0	0	0	0	0	0
1397	0	0	0	0	0	0	0	0	0	0	0	0	0	0
1398	0	0	0	0	0	0	0	0	0	0	0	0	0	0
1399	0	0	0	0	0	0	0	0	0	0	0	0	0	0
1400	0	0	0	0	0	0	0	0	0	0	0	0	0	0
1401	0	0	0	0	0	13577.44038	0	0	0	0	0	0	0	3306.772204
1402	152018.783	104777.9219	89772.18236	174903.6247	117938.2228	142501.9774	75587.56776	183148.2407	182424.6894	195348.6645	361113.9058	207022.0564	197540.2629	141944.0374
1403	0	0	0	46299.33589	0	0	0	27494.66855	0	0	0	0	0	0
1404	0	0	0	0	0	0	0	0	0	0	0	0	0	0
1405	0	0	0	0	0	0	0	0	0	0	29917.70663	8578.455457	6674.002647	0
1406	31625.77038	51282.75305	49817.93296	46430.33668	0	0	9209.742397	2301.411335	27694.11532	22146.17924	8859.640967	29820.15063	14675.1722	59044.97787
1407	0	0	0	0	0	0	4473.45015	2787.466925	0	0	0	0	0	0
1408	41748.15986	52088.93522	40238.34382	39076.94253	14312.92922	3184.127517	14488.86478	12181.50203	52501.99614	40424.46549	8758.102068	36068.46001	5906.263357	46958.46026
1409	7845.478848	15917.65186	16005.78388	4697.959493	0	0	0	0	14836.84669	12024.08193	0	5320.525548	0	20947.33118
1410	0	688.3577707	8096.71392	0	4111.422727	0	0	0	0	0	0	0	0	0
1411	677244.7811	908520.7711	782643.4252	614969.4645	330118.6301	308396.1642	330800.5331	299327.9477	706130.6929	594399.4728	324753.5948	610030.1579	512878.9386	787897.0543
1412	0	0	0	8043.626953	0	20111.27078	0	0	0	0	0	8174.098477	17512.6996	0
1413	6497.987917	1923.441594	0	0	4659.035857	0	0	0	0	0	0	0	0	0
1414	0	0	0	0	0	47361.56337	0	0	0	0	0	0	0	0
1415	0	0	0	0	0	0	0	0	0	0	0	0	0	0
1416	0	14210.49255	0	2720.747259	0	11387.95795	0	0	0	0	0	0	0	12481.81187
1417	63205.31263	103391.2211	144894.7628	69727.3116	20277.73431	0	64828.40595	34081.39371	103655.3334	112468.0266	89784.82565	71840.1226	74846.13442	139549.4603
1418	0	0	0	0	0	0	0	0	0	0	0	0	0	0
1419	4638.737786	23550.69014	12067.74068	8895.126623	0	0	0	0	2941.479758	0	0	2679.135296	0	18347.36111
1420	0	0	0	0	1702.712466	0	0	0	0	0	0	0	0	0
1421	0	0	0	0	0	0	0	0	0	0	0	0	0	0
1422	0	0	4517.52003	0	0	0	0	0	0	0	0	0	0	7485.521627
1423	0	0	0	0	0	0	0	0	0	0	0	0	0	3501.997587
1424	15284.00157	24981.58805	0	0	0	21128.64949	0	10683.04132	0	0	0	0	0	0
1425	38134.70168	61574.61595	25274.46254	55776.92057	58056.26271	56659.20575	26868.69838	27958.37004	27996.82097	22212.91019	2322.631428	39478.14988	19955.83321	30280.30114
1426	0	0	0	0	0	0	0	0	0	0	0	0	0	6989.750153
1427	13910.76383	19360.94703	5908.36113	18986.32922	12241.29973	14587.52319	0	3776.136464	4146.702843	0	0	9224.173212	0	4239.259753
1428	0	0	0	0	0	0	0	0	0	0	0	0	0	0
1429	0	0	0	0	0	7898.161193	0	0	0	0	0	0	0	18048.68736
1430	0	0	10960.93396	0	0	0	0	0	0	3706.14812	0	0	0	27979.82728
1431	0	0	0	0	0	75751.5132	0	0	0	0	0	0	0	0
1432	1454.44272	0	126970.0519	0	0	0	0	0	15786.45381	121784.3417	0	0	2754.59086	118329.8041
1433	0	5514.77379	0	0	0	0	0	0	0	0	0	0	0	0
1434	0	0	0	0	0	0	0	0	0	0	0	0	0	9055.4236
1435	0	0	18347.48995	0	0	0	0	0	0	10924.02742	0	0	0	43606.25786
1436	0	0	0	0	0	0	0	0	0	0	0	0	0	0
1437	0	0	0	0	0	0	0	0	0	0	0	0	0	0
1438	0	0	75051.68587	0	0	0	0	0	0	37233.32004	0	0	0	103858.4632
1439	0	0	0	0	0	0	0	0	0	0	0	0	0	13173.16649
1440	0	0	50495.61694	0	0	0	0	0	0	21864.45845	0	0	0	47519.3009
1441	0	0	43766.41319	0	0	0	0	0	0	28127.02575	0	0	0	52492.19157
1442	0	0	0	0	0	0	0	0	0	0	0	0	0	0
1443	0	0	62296.97857	0	0	0	0	0	0	40034.77697	0	0	0	97263.21259
1444	0	0	29162.68149	0	0	0	0	0	0	8584.522408	0	0	0	34140.54776
1445	0	0	74539.46539	0	0	0	0	0	0	21797.49293	0	0	0	60494.56582
1446	0	0	21711.87017	0	0	0	0	0	0	54747.14317	0	0	0	88934.92867
1447	0	0	23273.42551	0	0	0	0	0	0	18727.20694	0	0	0	35875.47765
1448	0	0	0	0	0	0	0	0	0	0	0	0	0	0
1449	6481.036039	8184.351387	152284.6238	0	0	0	0	0	20159.87369	140340.0951	0	0	10860.7388	137242.143
1450	4266.935463	0	123245.2682	0	0	0	0	0	11729.49915	107291.982	0	0	2508.27704	174784.4532
1451	0	0	26279.38782	0	0	0	0	0	0	14085.55406	0	0	0	46971.29885
1452	0	0	0	0	0	0	0	0	0	0	0	0	0	0
1453	14961.21139	3501.793055	174120.71	0	0	0	0	0	41970.31591	132695.0358	0	0	36916.35287	254604.5508
1454	0	0	0	0	0	0	0	0	0	0	0	0	0	0
1455	9170.001327	0	130225.0227	0	0	0	0	0	24698.91237	119809.3034	0	0	0	171490.5977
1456	41495.79785	62568.02626	45330.07425	65206.86903	32687.66974	21456.35603	35598.84823	47082.23343	60703.75335	32375.51832	14791.4007	51032.20396	31908.21439	47984.99968
1457	0	0	24690.53755	0	0	0	0	0	0	5684.301863	0	0	0	45204.8063
1458	25335.94614	0	0	0	0	0	0	0	0	0	0	0	0	0
1459	0	0	0	0	0	0	0	0	0	0	0	0	0	0
1460	0	0	0	0	0	0	0	0	0	0	0	0	0	0
1461	0	0	0	0	0	0	0	0	0	0	0	0	0	0
1462	467782.5988	232619.6971	45646.05259	91829.89027	0	80736.4787	35023.56137	29461.31527	43430.87349	33823.52696	26838.8699	14349.10652	44572.67245	0
1463	0	0	0	0	0	0	10919.29995	0	0	0	0	0	2856.148104	0
1464	0	0	0	0	0	0	0	0	0	0	0	0	0	0
1465	0	0	0	0	0	0	0	0	0	0	0	0	0	0
1466	0	0	0	0	0	0	0	0	0	0	0	0	0	0
1467	0	0	9278.663342	0	0	0	0	19309.20174	0	0	0	0	0	0
1468	0	42756.25827	16264.42182	0	0	0	0	0	0	0	0	0	0	0
1469	0	0	0	0	0	0	0	0	0	0	0	0	0	0
1470	0	0	0	0	0	0	0	0	0	0	0	0	0	0
1471	0	0	0	0	0	0	0	0	0	0	0	0	0	0
1472	99911.92262	88650.27771	36918.90437	0	0	0	0	0	0	0	0	3158.027175	0	83797.36128
1473	0	0	0	0	0	0	0	0	0	0	0	0	0	0
1474	25534.94737	23999.80168	0	0	0	0	0	0	0	0	0	0	0	22105.26546
1475	7641.196137	0	0	0	0	0	0	0	0	0	0	0	0	0
1476	0	0	4214.703582	12982.71139	3899.753327	0	0	0	2264.71751	0	0	0	0	0
1477	0	0	0	0	0	0	0	0	0	0	0	0	0	0
1478	9943.27662	0	0	0	0	0	0	0	0	0	0	0	0	0
1479	0	0	0	0	0	0	0	0	0	0	0	0	0	0
1480	0	0	0	0	0	0	0	0	0	0	0	0	0	0
1481	0	0	0	0	0	0	0	0	0	0	0	0	0	0
1482	0	0	0	0	0	0	0	0	0	0	0	0	0	0
1483	0	0	0	0	0	0	0	0	0	0	0	0	0	0
1484	0	0	0	0	0	0	0	0	0	0	0	0	0	0
1485	78467.50951	62865.743	72315.84632	190302.1494	183262.5603	175930.6034	87813.92665	91436.07415	81051.4152	74927.2101	72220.78459	79930.46614	95938.96531	105469.498
1486	0	0	0	0	0	0	0	0	0	0	0	0	0	0
1487	0	0	0	0	0	0	0	0	0	0	0	0	0	0
1488	0	0	0	0	0	0	0	0	0	0	0	0	0	0
1489	0	0	0	22624.14409	29303.39277	8111.714427	0	0	0	0	0	0	0	0
1490	0	0	0	0	0	0	0	0	0	0	0	0	0	0
1491	0	32950.30783	0	0	0	0	0	0	0	0	0	0	0	0
1492	0	0	0	0	0	0	0	0	0	0	0	0	0	0
1493	0	0	0	0	0	0	0	0	0	0	0	0	0	0
1494	0	0	0	0	0	0	0	0	0	0	0	0	0	0
1495	10079.35688	26555.99596	3153.107305	44577.84901	27404.73422	43412.24676	9710.53748	10922.12335	13774.58287	10508.20631	0	14792.14235	17197.37168	21958.13919
1496	0	15856.18255	0	17841.32725	29184.903	19938.8931	0	0	0	0	0	0	0	11122.9238
1497	0	0	0	0	18943.4073	26085.25298	0	0	0	0	0	0	0	0
1498	0	0	0	0	0	0	0	0	0	0	0	0	0	0
1499	15889.50649	12396.96572	0	42793.53351	29359.41138	42912.77368	40577.35207	55205.46547	32985.24253	47707.94788	71525.21286	38308.3135	21581.19675	14469.3104
1500	0	27812.98319	3263.881139	0	0	0	0	0	0	0	0	0	0	0
1501	0	0	0	0	0	0	0	0	0	0	0	0	0	0
1502	72403.72552	113793.5699	104434.4116	114553.5992	165684.5863	42228.1875	18616.04651	28419.26997	86946.17316	64857.45982	57991.3637	70090.51203	58917.27483	135873.3761
1503	6820.512203	67675.11216	48592.95904	28322.18578	146341.0695	102495.7744	0	1922.415827	3061.066219	0	0	6106.614914	4076.462683	26337.25805
1504	0	0	0	25276.0489	19784.83308	26070.57678	0	0	0	0	0	0	0	0
1505	0	0	0	0	0	0	0	0	0	0	0	0	0	0
1506	0	0	0	0	35439.38246	24654.19482	0	0	0	0	0	0	0	0
1507	0	0	0	0	0	0	0	0	0	0	0	0	0	4364.680763
1508	0	0	0	0	0	0	0	0	0	0	0	0	0	0
1509	0	0	3237.403465	0	0	0	0	0	0	1571.89192	0	0	0	9084.787423
1510	0	0	0	0	0	0	0	0	0	0	0	0	0	0
1511	0	0	6146.052867	0	0	0	0	0	0	2656.931926	0	0	0	8170.947275
1512	0	0	5639.73153	0	0	0	0	0	0	3622.041047	0	0	0	18506.55308
1513	0	0	0	0	0	0	0	0	0	0	0	0	0	0
1514	0	10819.70089	0	0	0	0	0	0	0	0	0	0	0	0
1515	0	0	7102.202807	0	0	0	0	0	0	0	0	0	0	8213.140113
1516	0	0	7691.781847	0	0	0	0	0	0	0	0	0	0	15559.0575
1517	0	0	0	0	0	0	0	0	0	0	0	0	0	0
1518	5507.486323	0	0	5075.67483	4722.62057	58903.21923	66633.33223	31342.19119	0	0	0	29680.0864	0	2724.254291
1519	0	0	6944.253333	0	0	0	0	0	0	0	0	0	0	13994.12887
1520	25577.20112	2741.797973	0	11658.37651	25881.16208	38717.48794	8339.87484	0	35054.21723	56636.64639	0	0	47506.89874	23104.3606
1521	0	0	0	0	0	0	0	0	0	0	0	0	0	0
1522	0	0	0	0	0	0	0	0	0	0	0	0	0	0
1523	12878.48737	0	0	6279.501526	16569.57752	78093.88518	108155.3675	39654.09595	4255.12429	3918.938012	172.8234655	47498.1981	5313.130367	17912.55796
1524	0	0	0	0	0	0	0	0	0	0	0	0	0	0
1525	0	0	0	0	0	0	0	0	0	0	0	0	0	0
1526	0	0	0	0	0	0	0	0	0	0	0	0	0	0
1527	0	0	0	0	0	0	0	0	0	0	0	0	0	0
1528	7718.170721	30320.26823	18932.46136	12881.7561	38501.78247	6069.82615	0	0	0	0	0	0	0	10668.64756
1529	13840.41863	0	0	0	11648.40164	12839.77952	35332.96105	35401.76554	11362.96768	0	0	27686.22998	22488.48649	0
1530	0	0	0	0	0	0	0	0	0	0	0	0	0	0
1531	45397.83375	108450.8454	0	4542.569521	10728.39736	13266.5977	10167.47837	9522.766068	12175.1049	1692.245719	0	36744.47208	22361.72274	88143.57107
1532	3952.14821	12366.01665	18255.18974	0	0	0	0	0	0	0	0	0	0	5362.801087
1533	0	0	0	0	0	0	0	0	0	0	0	0	0	0
1534	126698.1277	0	0	0	0	0	0	0	0	0	0	0	0	0
1535	0	0	0	0	0	0	0	0	0	0	0	0	0	0
1536	32745.84354	26937.42579	0	31877.42167	0	0	31545.42783	0	25501.36124	40856.23633	65191.60878	12625.26743	109702.9559	0
1537	2737.965354	11003.30399	15326.68789	0	2914.920976	0	0	0	0	0	0	0	0	13486.20819
1538	0	0	0	0	0	0	0	0	0	0	0	0	0	0
1539	0	0	0	0	0	0	0	0	0	0	0	0	0	0
1540	29235.41983	22145.79507	3682.019287	6881.238076	4357.7364	28758.3051	15304.45573	4499.01141	25674.13795	0	3644.09007	0	4461.159387	9519.228397
1541	0	0	0	0	0	0	0	0	0	0	0	0	0	0
1542	20160.15881	0	4316.333023	1912.506675	17326.72583	3261.877353	0	13255.77928	0	0	0	2027.546833	7071.12124	0
1543	74633.24545	3274.222447	5539.423623	20268.49422	0	0	0	0	0	8994.464809	80337.88781	37750.67412	5468.535063	0
1544	0	18934.9457	0	0	0	0	0	0	0	0	0	0	0	0
1545	0	0	0	24631.93487	140976.3984	56449.70904	0	0	0	0	0	0	0	0
1546	215371.7524	54144.77016	62706.16192	90528.61562	28594.78632	20025.65544	39913.26524	31422.95186	51305.84363	57830.04008	244655.0656	121270.9073	70982.72537	24238.34176
1547	0	0	0	0	13583.42047	8182.541813	0	0	0	0	0	0	0	0
1548	29905.70347	0	0	20892.0141	0	0	0	0	0	0	30411.48173	0	0	0
1549	0	0	0	0	63769.9911	17938.17284	0	0	0	0	0	0	0	0
1550	0	0	0	0	12295.74481	6409.673057	0	0	0	0	0	0	0	0
1551	0	0	0	0	0	0	0	0	0	0	0	0	0	0
1552	0	0	0	0	22604.45585	0	0	0	0	0	0	0	0	0
1553	10700.44493	55893.20498	29080.96081	84594.81918	65284.47255	66864.1679	0	18093.09826	14142.60304	0	0	0	0	9959.741933
1554	0	0	0	0	0	0	0	0	0	0	0	0	0	0
1555	0	0	0	0	97843.88419	72374.96119	0	0	0	0	0	0	0	0
1556	32161.22949	38728.74141	19594.25812	34953.99211	28675.99556	37814.81768	0	29439.47454	18474.73054	18711.7731	24346.5632	22066.35398	24962.83509	34071.08256
1557	0	0	0	0	0	0	0	0	0	0	0	0	0	0
1558	0	0	0	0	0	0	0	36562.19827	0	0	0	0	0	0
1559	0	13679.32579	0	11891.01339	30526.07051	22522.49623	0	0	0	0	0	0	5264.123469	3785.784324
1560	79764.8085	0	18004.45002	19809.89682	8331.63842	10114.89405	16199.99587	0	5110.235717	5871.63956	12148.64618	37915.55512	10399.49755	0
1561	68444.34347	43190.21925	42599.25222	31808.22064	19021.6291	127758.8521	4077.721113	18053.31344	26125.92102	24263.75645	8162.327025	30242.20558	21391.18769	23437.15322
1562	0	0	0	0	0	0	0	0	0	0	0	0	0	0
1563	0	0	0	0	0	60584.77985	0	0	0	0	0	0	0	19982.6994
1564	0	0	0	0	0	13889.36657	0	0	0	0	0	0	0	0
1565	0	0	0	0	0	92216.40289	0	12808.30563	0	0	0	0	5125.614133	28794.56211
1566	0	0	0	0	0	0	0	0	0	0	0	0	0	0
1567	0	0	0	0	0	11746.73485	0	0	0	0	0	0	0	0
1568	0	0	0	0	57589.88594	19782.58969	0	0	0	0	0	0	0	0
1569	0	0	0	0	0	0	0	0	0	0	0	0	0	0
1570	0	0	0	0	0	0	0	0	0	0	0	0	0	0
1571	90243.43442	105758.3426	40717.84365	8265.298573	0	0	7927.255548	0	0	0	0	16167.86395	6540.358633	77018.05503
1572	0	0	0	0	0	0	0	0	0	0	0	0	0	0
1573	0	0	0	0	0	0	0	0	0	0	0	0	0	0
1574	0	0	0	0	0	0	0	0	0	0	0	0	0	0
1575	0	0	0	0	0	0	0	0	0	0	0	0	0	0
1576	0	0	0	0	0	0	0	0	0	0	0	0	0	0
1577	0	30464.1832	0	16395.11316	8479.957853	34195.92558	0	0	0	0	0	0	0	0
1578	0	0	0	0	0	28854.36455	0	0	0	0	0	0	0	0
1579	34194.31935	71440.43708	33619.61397	48558.37281	57266.67315	109530.4095	13607.6916	28562.86706	31093.06101	31641.85953	3015.104544	36136.79725	37226.3323	31737.63207
1580	57695.18848	99122.15876	43996.9376	67187.7007	81354.86056	157062.3453	22325.15197	29945.32872	38545.00725	51380.07574	11052.88323	31466.12467	44180.56635	40999.39141
1581	234780.8425	401644.2416	248369.2934	370697.02	365003.1052	633671.2738	161806.5438	166387.537	218163.3888	208161.1967	119965.7521	190314.0522	246477.6513	212003.7354
1582	14897.7846	37137.27751	17122.64995	49217.36905	132372.0399	117101.089	16931.38845	19444.16265	23633.41055	20170.01408	11815.96305	20243.90903	29946.34574	162676.4995
1583	34481.63365	53619.0386	33108.09936	54795.07305	63526.26757	96086.64064	5885.827497	10876.388	34299.32037	27808.35812	0	26221.31024	41491.27044	27195.87633
1584	0	0	0	0	0	0	0	0	0	0	0	0	0	0
1585	25698.00608	52929.81092	26928.20473	49391.26534	75909.71016	74120.08209	13462.03282	0	22844.29935	22877.15571	20000.71579	25316.2964	32507.51601	39248.56069
1586	0	0	0	0	0	0	0	0	0	0	0	0	0	0
1587	0	27402.996	0	78881.54016	189211.9467	144158.0886	0	0	0	0	0	0	0	30442.63517
1588	0	10204.65899	0	0	0	0	0	0	0	0	0	0	0	0
1589	9904.18238	0	0	0	0	0	54483.81487	34259.0028	21279.10632	9097.870653	0	43982.99083	40240.40228	7386.50846
1590	0	0	0	0	0	0	0	0	0	0	0	0	0	0
1591	0	12590.71129	0	0	0	0	0	0	0	0	0	0	0	0
1592	6578.37805	10900.36777	9379.793237	10555.896	19668.82176	5068.329575	3597.518497	0	0	0	0	0	443.4504637	921.9257293
1593	0	0	0	0	15807.5204	3485.560927	0	0	0	0	0	0	0	0
1594	0	5007.66814	0	31710.83887	69956.65892	30239.44336	0	0	0	0	2163.156607	0	0	21008.41676
1595	0	0	0	0	0	0	0	0	0	0	0	0	0	0
1596	39158.06133	3958.205613	30896.02548	24310.87684	23929.09565	29596.12807	19100.25836	34304.80805	0	0	35250.34915	28583.79142	0	0
1597	138914.011	78826.0191	144785.7631	125716.8037	146924.7495	204126.5309	114079.5091	184426.9682	48806.58344	58823.63999	159616.8872	121065.0781	52647.35506	68179.45621
1598	0	0	0	0	0	0	0	55109.6649	0	0	0	0	0	0
1599	51446.50404	6521.691584	44275.14952	28977.91787	43535.37727	65224.74872	28625.05262	56046.2858	0	0	43945.95508	35678.18014	0	3622.227983
1600	0	0	0	0	0	86218.11153	19316.3265	88138.20061	0	0	0	0	0	0
1601	3000.702669	4764.503203	5663.751156	0	16843.68184	26928.33049	28144.00678	3439.273627	18276.50907	27638.80514	3526.826573	7674.460504	17133.15886	21504.86622
1602	0	0	0	0	79469.90969	48598.96898	0	0	0	0	0	0	0	3586.93493
1603	0	0	0	0	0	30797.7409	0	0	0	0	0	0	0	0
1604	0	0	0	0	0	0	0	0	0	0	0	0	0	0
1605	163229.0152	92332.75066	163278.191	179671.9686	296847.3442	335846.9169	95114.93373	182461.2747	22339.40315	28562.24502	99031.08465	145340.8394	42184.7429	96423.37354
1606	35757.64972	10223.36604	38053.18036	25911.01532	53729.57572	96342.60745	10530.39373	40526.1531	0	0	10318.73751	24044.75147	0	11165.62204
1607	8671.25002	50433.38835	24310.9597	28082.70576	0	0	0	0	5561.75051	0	0	5798.06914	12524.55965	18700.3046
1608	67742.70362	0	0	0	0	0	4459.042493	0	3622.64558	0	0	10400.4504	23239.17707	0
1609	0	2271.124049	2421.555481	4620.083713	0	0	7132.595678	0	0	959.718517	3895.88248	10402.69785	0	2892.436028
1610	0	0	0	0	0	19253.61354	0	0	0	0	0	0	0	0
1611	0	0	0	0	0	0	0	0	0	0	0	0	0	0
1612	0	0	2334.605574	0	0	0	0	0	0	0	0	0	0	0
1613	0	0	0	0	25757.7504	0	0	0	0	0	0	0	0	0
1614	0	0	0	0	29547.43144	0	0	0	0	0	0	0	0	0
1615	17806.03946	15722.11122	9841.58264	13439.38597	13921.99467	0	19196.52005	20203.44505	31148.90618	9419.411942	8074.163354	41751.055	14790.03074	9936.467437
1616	0	0	0	11861.37952	19866.59532	199735.1246	56560.6865	138648.2087	0	0	0	27046.17795	0	10049.3163
1617	0	16251.87023	0	0	0	0	0	0	0	0	0	0	0	5218.936564
1618	16105.32189	1855.080351	6164.386238	6979.929277	31161.38259	24909.99796	8723.343799	24471.7921	3227.56476	1218.580088	0	7395.002859	3175.926987	14718.32495
1619	0	0	0	0	0	19988.77008	0	0	0	0	0	0	0	0
1620	48089.08927	84713.2737	40391.01651	35488.92539	40926.86662	24225.63041	0	11386.94998	14810.35626	0	0	3879.246207	5665.880343	18425.2799
1621	0	0	0	0	0	98845.64958	0	49423.10262	0	0	0	0	0	0
1622	0	22401.20629	17945.39167	60910.78402	19299.76638	31995.02839	20831.30236	0	0	0	0	14695.59817	28673.58177	31420.27092
1623	26489.2615	21609.26058	23446.7119	33543.70196	7228.729785	73678.65832	3367.27578	12403.27411	18154.29345	10443.50141	0	6964.626484	10444.28702	0
1624	0	0	0	0	0	12489.29152	0	0	0	0	0	0	0	0
1625	0	38127.74971	12786.06686	20929.14098	20700.68942	17864.6009	23324.51283	4202.277113	0	0	10206.28455	0	0	24471.4214
1626	0	0	0	34402.09445	0	25871.58393	0	0	0	0	0	0	9865.12721	22706.08903
1627	0	0	0	69224.38719	0	0	27967.76027	81794.69093	0	0	0	0	60501.58412	0
1628	0	0	0	0	0	0	0	0	0	0	0	0	0	0
1629	0	0	0	0	0	0	0	0	0	0	0	0	0	0
1630	0	0	0	0	0	0	0	0	0	0	0	0	0	0
1631	3662.274434	8761.33332	0	0	0	2426.455013	1606.867048	0	1089.262146	535.13523	0	593.468991	0	4268.271453
1632	0	0	0	0	27990.28715	0	0	0	0	0	0	0	0	0
1633	0	0	0	0	0	40125.00678	0	0	0	0	0	0	0	40821.13171
1634	0	0	0	0	0	49103.54826	0	0	0	0	0	0	0	0
1635	60191.42929	94766.70835	27607.2437	93150.95736	47928.31086	61930.18445	31536.27522	32720.66378	91148.2993	68551.21026	36104.07204	169289.6135	77035.08474	109268.4924
1636	0	0	0	0	0	0	0	0	0	0	0	0	0	0
1637	0	0	0	0	0	0	0	0	0	0	0	0	0	0
1638	58991.61944	38541.92096	32853.62642	46888.15352	35901.93838	86315.10937	26119.77056	35343.47249	45886.34581	39720.22073	18295.8227	28229.54743	37833.84846	19636.14873
1639	0	0	0	0	0	0	0	76298.09014	0	0	0	0	0	0
1640	0	0	0	0	0	0	0	0	0	0	0	0	0	0
1641	14901.64996	12845.81423	5089.494367	38480.63989	96272.27975	64765.03813	10374.62467	0	4491.434544	2245.951988	1887.596645	3566.563593	9847.272725	31936.15842
1642	36402.71622	26920.31877	23018.74002	15713.85823	9144.032408	35868.45699	17176.8166	19432.02349	23176.92556	22210.63632	12970.31785	15151.90386	22657.90001	6942.594466
1643	0	0	0	0	0	0	0	0	0	0	0	0	0	0
1644	0	22301.42151	0	21924.19126	3648.60311	72029.23193	0	0	0	0	0	0	0	0
1645	0	0	0	0	63231.86603	42654.02047	0	0	0	0	0	0	0	0
1646	0	0	0	22892.46044	68894.53552	27255.62331	0	0	0	0	0	0	0	33582.27079
1647	52963.90458	188172.2432	80878.64086	77105.29211	25079.62518	35972.03529	38552.65299	44349.51354	134974.2483	101055.0798	26365.99417	62571.19261	105042.6065	111109.8656
1648	0	0	0	14655.27484	2639.434191	6066.646829	0	0	0	0	0	0	0	3660.928197
1649	0	0	0	0	0	0	0	0	0	0	0	0	0	0
1650	10045.27141	15916.56444	0	0	0	0	0	0	0	0	0	0	0	0
1651	48197.26432	14155.26138	12668.38363	8781.536765	13599.97323	14288.72125	0	0	4577.825703	4249.350163	23424.00862	8387.09008	3867.181503	0
1652	0	0	0	0	0	0	0	0	0	0	0	0	0	0
1653	36476.37568	62097.97841	17251.66117	63207.45738	28159.95161	20462.69819	10684.00886	2219.497157	30180.68458	14800.95805	43446.12852	8827.859264	23737.52271	66206.64294
1654	0	0	0	0	0	29666.93699	0	326898.7011	0	0	0	0	0	0
1655	0	0	0	28687.74148	103551.9051	115688.7314	0	0	0	0	0	0	0	29427.20034
1656	0	0	0	0	0	0	0	0	0	0	0	0	0	0
1657	49800.8068	0	143758.3288	93252.83333	0	0	0	0	20369.74383	0	0	137678.2943	4103.567057	0
1658	0	0	0	0	0	5387.494627	0	0	0	0	0	0	0	0
1659	0	0	0	0	12149.52776	12499.35875	0	0	0	0	0	0	0	0
1660	0	0	0	0	0	0	0	44454.64785	0	0	0	0	0	0
1661	370219.8649	125029.8925	113692.4456	137832.6608	22758.04748	27034.20673	18292.36295	14039.17797	60392.16776	86510.14907	49506.594	36916.07975	65666.98873	17637.15443
1662	0	0	0	0	0	0	0	41108.39726	0	0	0	0	0	0
1663	0	0	12717.77632	5982.675147	0	0	0	0	0	0	0	14924.80166	0	0
1664	69240.02594	153741.8801	106650.387	101818.8059	119706.6558	146415.778	22081.92172	52314.57575	54186.58782	26476.08252	16379.72931	29865.72325	32461.62286	140765.4393
1665	0	0	0	21814.29798	0	17346.59953	47318.17092	41217.84382	23718.23338	23341.93457	10712.8198	10217.08869	40151.38049	4895.76225
1666	0	0	22190.66426	0	0	0	0	0	0	0	0	36541.57386	0	0
1667	0	0	0	0	0	0	0	57494.71771	0	0	0	0	0	0
1668	0	0	0	13442.80784	53810.52839	28429.29973	0	0	0	0	0	0	0	4935.94898
1669	0	16848.87144	11808.94867	18577.1592	39147.42257	77844.34145	2602.548675	0	0	0	7477.42734	0	0	48535.1504
1670	0	0	0	11844.37093	96775.45526	80787.80636	0	0	0	0	0	0	0	0
1671	57643.80521	0	82199.89867	107039.1758	0	0	0	0	14632.17832	4836.807073	15213.31968	108629.0889	6269.0379	0
1672	8129.091537	0	45405.72384	34243.08939	0	0	0	0	0	0	0	38517.73865	0	0
1673	2130.909582	36023.16598	18784.8128	114777.344	231477.8641	216204.9566	2920.372662	0	0	0	4523.791167	0	0	97578.669
1674	48970.10883	44610.8637	28635.90608	28158.26607	25646.40113	66441.22723	44163.67595	50836.02752	28555.08685	28858.4707	31070.21149	32499.92743	37002.90665	41470.25911
1675	0	0	0	25818.08208	86033.15548	91377.40305	0	0	0	0	0	0	0	22484.02234
1676	23271.6867	0	92101.416	42796.7557	0	0	0	0	0	0	0	89111.58134	0	0
1677	17646.79571	0	60724.54148	15779.34628	0	0	0	0	0	0	0	71235.04119	0	0
1678	4929579.573	8237612.113	5437552.907	18505302.84	36449833.63	33748040.17	4332108.77	2382596.631	1381222.247	1862357.616	4660325.445	3186514.884	2052110.396	16814655.62
1679	27773.70429	79289.92039	36747.39352	215202.8217	853159.6953	658450.6883	66883.50065	3122.659003	0	0	49666.58279	7892.518023	4176.52991	254710.5068
1680	148021.367	261303.0368	173689.945	652442.5969	1274854.33	1112603.112	139520.4569	65986.42251	30481.40479	41471.50707	160878.9193	87991.55259	54247.94053	549465.7977
1681	2409912.183	4193635.085	2791461.917	9313518.32	19349951.12	18330089.81	2042588.016	1172023.167	635364.1534	866761.8774	2263404.901	1474566.907	969643.6441	8061464.146
1682	0	0	0	30072.00402	101605.1655	60920.1384	0	0	0	0	0	0	0	28905.02668
1683	0	0	14798.30769	0	0	0	0	0	0	0	0	18451.72596	0	0
1684	253741.8994	679406.6076	140596.1611	398342.6853	2206875.822	2928973.693	126280.8512	67625.1496	65798.9325	138901.9267	130498.9504	239706.5523	117563.2253	0
1685	23086.56604	0	76872.3764	41269.91783	0	0	0	0	0	0	0	75325.70788	0	0
1686	0	19867.72828	0	79148.59608	186700.2517	152156.0468	0	0	0	0	0	0	0	64607.4991
1687	0	0	0	0	96685.22662	46154.11046	0	0	0	0	0	0	0	0
1688	0	0	0	0	34591.39995	21517.08067	0	0	0	0	0	0	0	0
1689	39783.523	75207.20143	41381.41258	130604.8656	244153.4217	183308.4358	55985.12848	0	0	0	47078.36001	0	0	193508.0517
1690	447911.6821	112855.0318	901186.5848	719028.3187	0	4019.779447	0	0	267305.8243	195993.7431	207220.5228	769962.2212	201316.4199	129620.7162
1691	31592.47363	0	0	0	0	0	0	0	0	0	0	0	0	0
1692	8224.637733	0	49500.34278	0	0	0	0	0	0	0	0	53404.66605	0	0
1693	46067.8206	91992.02783	61986.48146	258071.6164	320972.1523	160948.4903	43284.67983	5095.6684	0	0	43842.35649	6624.159927	7756.823027	187663.4714
1694	0	0	0	97173.02017	193119.6219	170206.7748	0	0	0	0	0	0	0	77128.25491
1695	0	0	0	10343.04132	49224.93452	52048.90577	0	0	0	0	0	0	0	0
1696	6110.95748	8317.520572	1768.868624	0	10275.55055	34636.68448	0	0	0	0	0	4249.374143	457.8677307	0
1697	0	22024.30376	0	106946.4958	137388.0814	58365.47511	0	0	0	0	30315.77088	0	0	103187.2995
1698	0	0	0	4341.196405	0	25868.07388	0	0	0	0	0	0	0	2948.766523
1699	0	0	0	67160.60483	46109.79179	127760.3733	0	0	0	0	0	0	0	60030.34774
1700	0	0	0	23407.88411	40470.07422	33683.32216	0	0	0	0	0	0	0	13343.31855
1701	0	0	0	41812.31535	79816.23675	70043.28854	0	0	0	0	0	0	0	40239.84106
1702	0	0	0	0	0	0	0	0	0	0	0	0	0	0
1703	177887.1925	256781.9196	180104.8712	179264.5195	748918.6981	514974.3511	81149.13482	56342.84204	19027.34996	14989.60366	130317.6938	44442.87304	29510.59673	162118.3891
1704	0	3347.357153	0	0	0	0	0	0	0	0	0	0	0	0
1705	4790.943417	111401.0587	60942.59189	0	0	16341.50318	37214.67178	19469.92776	34731.84736	38895.69314	23345.31947	51060.79259	33368.16814	87580.07959
1706	0	0	0	3933.325607	26592.75577	9912.295224	0	0	0	0	0	0	0	0
1707	0	0	0	0	38862.38236	20821.36741	0	0	0	0	0	0	0	0
1708	0	0	0	6742.228814	0	3140.485088	0	80530.49425	0	0	0	1551.822267	0	0
1709	0	0	0	0	6685.708735	0	0	0	0	0	0	0	0	0
1710	68791.99619	93290.7295	45219.78492	117522.862	27329.24124	3497.021977	66264.53426	27810.89354	6420.671719	19508.92094	74807.55524	26309.49025	27573.52784	46968.45174
1711	0	25219.67167	0	26672.21178	40189.03217	36481.18591	0	0	19278.69287	15956.45441	3498.970353	39684.24959	24439.66056	59146.89532
1712	115564.1964	168889.3766	114979.4883	348646.1531	550808.921	464785.9683	97152.71999	38327.16591	14479.45317	25097.71868	103532.2387	69497.74938	35836.1103	319971.0226
1713	73105.76951	105607.6999	91309.95415	110801.3248	16090.88461	69384.69135	67463.09558	35915.50573	13533.75534	29550.42233	86087.64071	32737.65078	23362.24113	144821.824
1714	5664.827834	20402.6547	3143.089584	11645.31727	0	10526.48357	0	0	0	0	0	0	0	0
1715	0	15822.84959	0	69459.54638	25482.83038	32422.47923	0	0	0	0	3898.794303	0	0	53836.64648
1716	0	0	0	9238.770483	36888.87746	23987.89551	0	0	0	0	0	0	0	7419.078343
1717	0	0	0	0	0	0	0	0	0	0	0	0	0	0
1718	0	0	0	9272.83145	39189.39348	30749.78835	0	0	0	0	0	0	0	9943.093334
1719	0	10856.78551	0	32193.79948	52281.2218	58092.84527	0	0	0	0	0	0	0	31604.3657
1720	0	0	0	5268.739427	103098.0871	74755.19146	0	0	0	0	0	0	0	0
1721	0	0	0	0	0	0	0	0	0	0	0	19919.39696	0	4430.990263
1722	0	9725.553329	0	7389.284382	8418.7826	13272.97088	0	0	0	0	0	0	0	19529.06487
1723	56309.97283	93597.32808	57338.44887	325980.6708	423197.6171	591558.4984	59980.9533	20424.44527	45144.66411	28140.63478	51085.07711	36173.35163	42325.02014	289852.2844
1724	0	0	0	0	0	51625.30173	0	0	0	0	0	0	0	0
1725	5465.906659	36655.82804	13936.77427	105685.126	210445.8823	198179.8276	3164.412957	0	0	0	3502.19133	13493.21889	11351.32416	95490.88234
1726	0	0	0	0	0	0	0	28191.30358	0	0	0	0	0	0
1727	0	0	0	0	0	0	0	0	0	0	0	0	0	0
1728	0	7732.765539	0	18868.88552	7039.04749	24569.05014	0	0	0	0	6746.066734	0	0	32183.39936
1729	0	0	0	0	0	36447.09445	0	0	0	0	0	0	0	0
1730	0	0	0	58431.0145	48965.40306	11605.64956	0	0	0	0	0	0	0	25812.19623
1731	9895.741373	43853.99148	21475.5891	39181.20638	45336.95677	48245.10224	21934.17753	0	0	0	36541.28101	3040.440192	0	44970.99875
1732	0	0	0	0	0	0	0	0	0	0	0	0	0	0
1733	151504.6343	104549.5717	49716.42355	19325.12732	0	0	88608.56392	33315.03313	86015.24689	124029.6107	146174.2313	81862.29717	97082.71995	100694.7001
1734	41197.8576	56015.72738	0	4169.650837	0	0	0	45780.37904	8436.878953	28281.55874	0	22968.99306	61195.45182	35406.95776
1735	0	0	0	0	0	50385.87182	0	2289.768206	0	0	0	0	0	0
1736	27876.70277	16000.51715	0	0	0	0	0	0	0	0	0	0	0	0
1737	196570.5123	139832.0359	9719.409007	0	0	0	3905.84951	0	86004.26342	75713.55809	0	30155.44474	40416.18096	72766.24623
1738	0	0	0	0	0	62562.26367	0	0	0	0	0	0	0	0
1739	42225.19761	24147.93795	0	0	0	0	0	0	0	0	0	0	0	0
1740	0	0	0	0	0	0	0	0	0	0	0	0	0	0
1741	0	0	0	0	30641.01826	15315.62647	0	0	0	0	0	0	0	3332.279018
1742	132624.1634	73471.14494	90734.6139	111668.5383	167719.3217	159736.5765	85733.46869	68134.68835	100162.3213	86222.06278	148687.1814	116576.7382	90119.86693	86445.0707
1743	0	0	0	0	23236.42072	11619.17956	0	0	0	0	0	0	0	0
1744	4239.645743	16048.94314	0	16248.61919	82847.84016	64715.35665	12146.34213	15520.63933	3145.60962	0	0	8479.349417	0	26036.72098
1745	3456.366003	9522.924573	1126.097488	15799.3061	45928.59981	41496.79553	5076.42128	45592.6931	5816.256663	6789.703706	0	7733.285777	9166.222929	16003.82246
1746	17634.25788	63715.31677	52326.91866	41979.43193	4729.464127	0	7503.356723	0	28717.99672	6877.749567	0	0	15386.41285	64765.62241
1747	0	6611.908097	0	6591.261363	0	0	0	0	0	0	0	0	0	0
1748	46346.46654	84893.73846	62356.66435	193492.528	13485.94381	150058.6428	44330.21168	30544.63371	33203.5869	30107.55903	48308.05203	21158.37143	21215.11964	182356.6677
1749	0	0	0	29303.17951	0	42055.19273	0	0	0	0	0	0	0	0
1750	206697.7659	146313.3948	88244.94213	29581.90463	0	13547.58761	71313.38254	25047.1601	117343.0995	107372.8215	24378.96996	82611.33187	131642.6885	110756.9858
1751	37730.44705	0	0	0	0	0	0	0	0	0	0	0	0	0
1752	0	0	0	0	116396.5974	72599.69097	0	0	0	0	0	0	0	0
1753	0	0	0	0	0	0	0	0	0	0	0	0	0	0
1754	33260.32706	4704.492707	0	39607.16253	0	46990.75754	30059.2128	28328.99086	0	0	0	0	1709.485312	0
1755	0	0	0	0	7870.386387	0	0	28425.93858	0	0	0	0	0	0
1756	0	0	0	0	0	0	0	0	0	0	0	0	0	0
1757	0	0	0	0	0	0	0	0	0	0	0	0	0	0
1758	33494.28806	62746.32214	44674.67284	44283.66118	59551.13776	78868.22706	8814.49191	15149.88989	24073.78842	9758.932733	0	20007.55712	0	35508.81558
1759	0	0	0	0	0	0	0	0	0	0	0	0	0	0
1760	84706.54268	74397.7768	70093.1194	99693.49687	90068.75984	58293.03545	118578.9995	84374.35257	102823.8567	100995.1946	72538.40245	66192.50986	82419.95808	88140.33806
1761	85783.13976	25824.79249	36104.56223	19959.17991	0	19967.76887	16195.96156	0	47594.11519	51413.25251	31657.6617	64331.0584	63356.3013	37468.74502
1762	0	0	0	15573.53578	6132.75552	8385.35656	0	0	2750.32871	0	0	0	0	0
1763	0	0	0	0	45122.46075	0	0	0	0	0	0	0	0	0
1764	0	0	0	0	53801.29801	32450.57965	0	0	0	0	0	0	0	0
1765	16587.8067	14271.93391	0	0	28404.85057	53464.41145	0	0	0	0	0	0	0	0
1766	0	4417.984937	0	25972.50284	59790.97977	54090.49054	0	3433.522813	0	4475.457957	0	7032.329924	2726.660526	4388.339013
1767	84127.48818	35984.87756	21338.1449	0	0	0	25858.19841	0	16417.71572	29423.11273	0	6007.776527	11637.4986	19666.17529
1768	107213.456	0	151765.0615	0	0	0	0	392001.1605	474484.487	463629.7166	380798.5122	599953.5877	600223.2191	0
1769	0	0	0	0	0	0	0	0	0	0	0	0	0	0
1770	0	30794.04214	0	0	0	0	0	0	0	0	0	0	0	0
1771	52710.1649	0	94859.96469	45583.1677	0	0	0	0	2770.700568	0	0	74574.94298	0	0
1772	16745.16473	24519.22547	5458.78635	92622.09817	140549.1501	208391.958	0	0	0	0	0	0	0	41321.18152
1773	0	0	0	0	0	0	0	0	0	0	0	0	0	0
1774	112088.2456	130754.1442	81775.40575	371184.0221	662835.6285	685200.9099	57973.2962	19961.63511	0	3057.375218	70251.4797	42736.34545	12445.2675	257638.849
1775	0	0	0	0	0	0	0	0	0	0	0	0	0	0
1776	0	0	0	0	0	0	0	0	0	0	0	0	0	0
1777	0	99534.34139	26943.95386	0	0	0	0	0	10045.2053	6650.594507	2773.947206	0	0	0
1778	43442.94911	27141.13769	33557.69541	40169.58458	0	30454.18411	15231.04991	10214.02856	22657.13684	3907.992917	0	0	0	4411.006197
1779	0	0	0	0	0	3357.12587	0	0	0	0	0	0	0	0
1780	0	9848.517677	0	0	0	0	0	0	2444.324167	6967.240213	0	11108.58085	5244.926608	0
1781	0	4273.32846	18129.47879	4106.822697	6965.056338	21419.72749	22581.85084	3965.308153	16062.33097	20505.22147	0	15180.05206	32681.95524	27657.32859
1782	5253.371643	0	0	0	0	0	0	0	0	0	0	0	0	0
1783	0	0	0	0	115157.3093	16497.13921	0	0	0	0	0	0	0	0
1784	64456.66073	37132.23326	15283.96103	342.7788017	0	0	0	61811.71756	38579.70553	39477.06886	64364.83268	72427.80902	46427.32281	9914.3084
1785	6761.42881	49080.57071	0	7295.490413	0	18489.51153	0	24758.6314	7743.749723	35225.37207	14270.39465	65968.16971	56376.16792	11372.84212
1786	26962.26052	32039.51424	8898.86407	19058.76195	26635.70344	37381.60629	4644.663293	37691.73042	36523.98049	38269.87668	10888.73808	48146.52166	55514.47316	26934.26671
1787	0	0	0	0	13716.35436	0	0	0	0	0	0	0	0	0
1788	0	0	0	7101.722373	91910.49254	47428.96196	0	0	0	0	0	0	0	0
1789	55058.79033	64778.15293	21598.29458	39104.9551	32087.12049	25950.03155	27437.62899	73571.22591	71210.81347	74399.1366	61901.52493	99491.58013	40900.67463	31688.36385
1790	0	0	0	19769.38869	14058.43404	97593.42653	0	0	0	0	0	0	0	0
1791	0	51933.41924	0	0	0	0	0	0	0	0	0	0	0	0
1792	317235.1237	947675.5821	668419.1551	531419.2784	608971.3806	234436.6945	190836.7316	206809.3124	829282.501	816307.44	997712.0552	486762.6387	1675983.864	511913.8873
1793	5714866.073	7302823.675	3857553.99	6630786.603	4069995.513	4789389.37	3305913.322	7061674.804	8506631.514	8114730.119	6677643.673	9637045.876	9634881.93	4908674.114
1794	0	8430.69912	0	0	0	0	0	11073.32368	28420.85426	17843.83646	0	30780.93305	51425.88034	0
1795	0	0	0	0	0	0	0	0	0	0	0	0	0	0
1796	0	3452.50137	0	0	19930.97152	24511.97741	11351.33366	0	0	3313.849502	0	0	0	3233.801197
1797	0	12198.45672	19883.46244	10459.31574	21044.96233	35302.05948	33907.28984	17200.0708	35017.68473	35127.94316	0	27855.37259	50804.44782	42450.52412
1798	0	0	0	0	0	0	0	0	6502.583133	0	19306.38462	57125.5739	29079.70182	0
1799	0	0	0	0	0	0	0	0	0	0	0	0	0	0
1800	0	0	0	0	0	0	0	0	0	0	0	0	0	0
1801	0	9911.33939	0	5444.84253	0	3705.886883	0	21799.41099	22450.32708	18693.47838	21813.09196	32637.26325	35111.76183	0
1802	18288.75643	0	5533.125063	0	0	19390.12642	0	3603.62091	0	0	4841.680383	11998.63271	0	0
1803	0	0	0	3222.272113	0	0	0	13688.64582	17057.67458	24076.09061	0	37532.40461	41760.3137	0
1804	57643.23592	217064.6074	19212.0691	160715.4037	718904.1314	978151.93	167348.9415	210012.0466	29134.47228	36263.58476	36629.73438	87979.8251	149684.5856	110609.9932
1805	39039.67468	0	0	0	0	0	0	0	0	0	6884.324787	0	0	0
1806	184603.9472	97219.08572	59595.90591	59831.59982	0	35330.47515	50773.78598	173489.127	120348.394	123533.3307	143450.7422	184002.8361	133483.7441	47081.72388
1807	173429.4012	91902.41175	56354.29045	87389.40605	48208.20484	108998.8021	72967.24739	111681.2055	20916.16227	49781.78918	105189.323	60823.88752	44028.61717	93729.97013
1808	52998.64246	42266.41503	52282.89674	35186.84849	23685.37327	50374.01374	34836.28562	27792.70457	15640.82157	28409.89459	27034.30191	39807.93229	21563.36028	25049.18868
1809	182450.2045	149772.415	193089.1583	88679.09639	148576.1636	260799.5008	195342.1908	89745.09673	147216.4733	127319.1753	70888.75264	167097.2113	128389.3966	233237.2259
1810	47014.25743	30461.7265	44528.40977	18668.32109	26942.34661	74461.83838	33753.04941	28426.81422	17621.57541	24748.89247	0	45978.11684	18499.3814	32977.97516
1811	120473.7209	80443.8595	131971.2937	89128.99708	77187.98738	127968.3121	77387.9164	102498.8541	81680.78606	55222.00378	60135.10779	80732.26533	52934.18849	63495.04988
1812	118450.7025	63895.49573	60648.05613	35722.74325	51207.34719	82999.5456	16481.92926	64521.26663	39979.57566	22798.31014	48712.04005	69565.89282	30272.62915	61482.54019
1813	46354.54212	20888.50686	25454.14405	14631.42179	6553.0295	24226.59075	4279.654597	16417.14818	0	6792.737583	13520.88153	19149.14913	0	13723.75334
1814	19630.14734	6162.602683	0	0	0	0	0	55381.33324	41239.18693	35644.96875	34731.50311	66646.63799	49844.73892	0
1815	128192.5278	67951.55969	71685.19142	67465.81637	58975.68482	76352.03106	57705.07105	82795.69812	44299.03295	42138.85459	70652.29697	76668.77517	38183.88835	76215.06847
1816	38825069.7	22916177.33	26002512.91	22704007.93	20523275.32	25849640.26	19245672.52	24752682.91	17381440.26	17525104.08	23705479.4	23953952.75	15911144.76	18438842.4
1817	694198.531	381161.4279	390846.9484	334730.284	274405.7361	388414.596	291063.7218	384732.4131	294031.467	282609.7588	336210.4411	396365.0009	238631.2794	322365.0544
1818	914845.8964	477983.2054	586562.8934	517952.2122	399414.8482	600206.9567	404704.4611	531239.6571	418412.6045	371895.4237	520952.3038	549752.6936	372983.8707	453887.9078
1819	419961.2014	219817.7479	264670.1251	222451.1827	203184.7292	256512.2713	200011.0092	186301.1336	182613.2562	181565.4253	207867.442	247960.3541	137227.1762	224576.8213
1820	105045.8738	64508.30859	57060.60588	41274.96054	40565.23456	69378.81558	40408.22248	56846.69552	30066.19338	33909.31354	54162.73189	49021.53942	24527.26762	48632.94826
1821	2805579.829	752417.8883	2706126.554	1550361.822	0	2098079.919	0	743508.251	1269640.987	1997026.997	2649328.593	842002.398	1159353.141	861678.4537
1822	1151687.665	685499.739	697225.1023	691828.3356	572218.4805	688886.3769	538033.0245	683765.3705	522432.8497	479481.7627	620225.0249	656052.0628	427487.9473	580259.5687
1823	126821.2426	72203.94191	67632.49264	64761.99733	57681.67312	86402.81525	54021.42506	64000.27094	44904.09126	44894.63376	71019.65565	68379.39993	33940.8647	61047.21164
1824	81585.03592	46608.40497	49638.1569	36520.47113	37663.35041	57305.60369	33893.32907	48102.39635	30798.28126	30576.08305	49232.78402	43200.27663	21933.6066	43077.08085
1825	1895698.683	1051368.134	1158694.85	1031394.542	1001206.193	1156859.599	967394.1692	1250345.511	906206.1786	831251.8735	1289690.491	1189234.997	701307.0341	1165961.193
1826	28976708.02	15636135.49	18903642.38	15385021.14	13924940.05	19856460.38	13343149.49	16983658.7	11877686.73	12844497.71	16888892.32	16766692.28	11046022.51	14279696.44
1827	170553.8335	100054.1468	97556.32104	76070.96139	63417.72825	101686.9486	64899.07715	98149.91296	67033.30894	66565.32401	93928.45657	93489.27997	54828.03451	88823.78053
1828	1019703.318	651892.7944	652330.6385	543016.5789	442224.0507	641563.9502	488477.789	569732.9642	482102.2904	419982.6606	573039.398	653034.2213	409787.4995	559790.7447
1829	78578.87909	42194.68597	37603.75606	18436.8554	23588.9984	35817.36086	26863.20884	38793.25246	10696.67191	26562.50707	38747.38769	24304.45142	20795.54575	21885.71582
1830	2230428.17	0	1200247.304	0	458296.8207	1381010.641	932920.6707	1797174.852	471199.694	870329.2313	1239986.017	1175431.288	910742.919	1140858.457
1831	88108.74917	51938.96235	45357.3212	46268.86462	16256.31496	58222.69437	27128.34727	58579.98658	43765.66832	20593.8026	40229.84943	33267.32889	24667.66603	57175.76438
1832	23627.59205	29347.08563	28009.73866	40857.14407	2901.535551	13218.44635	0	0	0	0	12948.21026	17649.7242	0	0
1833	42783.34028	35063.05005	43078.58811	47649.28716	281.1695789	17678.95378	9787.655033	1585.3949	9678.313787	16545.47812	14353.0901	21671.51632	8439.98451	7317.181713
1834	197023.3243	68773.72588	81609.34476	48075.72066	40159.29469	78246.74588	53208.10331	67638.69207	14048.70133	35790.45547	80757.88176	73291.55074	18314.41858	57479.37834
1835	18639.07569	4930.909703	0	0	0	0	0	2828.176309	0	0	9739.844424	4761.777043	0	0
1836	34028.82294	0	0	0	0	0	0	19318.55313	5595.660693	0	17663.04452	29262.1712	7659.768943	0
1837	185343.8521	152000.4438	133090.8295	112372.7868	77752.49916	108463.1717	111665.3132	137055.3761	99779.81396	106955.7	157161.8305	150133.7411	98242.9702	116242.8649
1838	155265.5615	110613.7895	124636.5084	103129.9663	82981.8622	101545.4862	89209.422	117461.0753	85612.92058	102848.2287	109499.1294	120923.0041	73964.37639	94851.16724
1839	0	0	0	0	95056.0985	86944.42215	0	0	0	0	0	0	0	4584.929753
1840	0	0	0	0	38384.51808	30030.65498	0	0	0	0	0	0	0	0
1841	32401.11008	22087.3614	21196.63847	27842.2492	23750.15544	29500.73787	34593.31209	27097.25162	18457.86589	28997.43256	33360.91711	29378.68826	15820.13766	22549.84753
1842	0	0	0	0	0	0	0	0	0	0	0	0	0	0
1843	19888.78474	6317.45676	35929.16623	0	0	0	0	0	0	0	0	0	0	0
1844	152079.439	135996.2656	97921.01675	137477.5594	137323.0135	176312.441	122797.2951	141278.4109	104345.5908	68298.88144	61194.89537	103982.263	89369.28283	98182.66961
1845	27706.40759	0	5430.766683	2064.632937	0	0	2853.700072	6258.384447	0	0	5516.9295	0	0	0
1846	0	0	0	0	0	0	0	0	0	0	0	0	0	0
1847	35435.76884	34415.60077	26644.21707	15565.63136	6538.177157	25503.19777	18487.51354	18223.6409	10462.04787	13516.8607	4825.51016	14824.55725	5534.931213	13849.53302
1848	30513.29087	18847.54112	30449.78841	33013.37761	32299.10078	28277.64841	23176.34965	22313.65257	24457.78906	16394.02318	28844.15886	28495.71314	6812.888231	28379.35574
1849	207043.9811	132915.5043	128275.013	117789.1044	114151.7577	116061.0456	130244.064	156755.2527	108596.7545	110148.9948	176555.2956	163604.8712	76327.63813	116085.7125
1850	5053.849621	0	6152.63843	0	0	0	2601.750761	8232.30971	2359.436918	8219.513993	10071.46894	0	5257.636667	4061.708743
1851	0	0	0	0	0	0	0	0	0	0	0	0	0	0
1852	20595.45656	11582.96153	9091.965896	1545.204517	0	7130.19602	11956.07355	20022.37962	16600.14065	9097.406814	24825.46812	13859.36853	13851.54004	10992.93783
1853	0	0	0	0	0	4915.499207	0	191800.3009	0	0	0	0	0	0
1854	0	0	0	3527.46023	0	0	0	0	0	0	0	0	0	0
1855	0	0	0	0	0	0	0	0	0	0	0	0	0	0
1856	38488.75797	35172.09941	29063.95948	7593.800198	19376.93572	17509.44023	14306.88384	18115.17733	8328.601937	11053.27741	13407.02021	11266.50378	4918.29067	19164.04209
1857	0	0	0	0	0	0	0	0	0	0	0	0	0	0
1858	32226.45179	26320.44911	15112.48057	36282.41095	40686.48518	15953.519	14622.98713	4386.18395	10632.63161	9209.66597	4875.471433	14205.41576	18377.08695	33499.02021
1859	27766.15617	0	0	0	0	0	0	0	0	0	0	0	0	0
1860	217878.1605	210739.6522	482111.4676	402313.0044	252830.7083	452650.3868	155303.002	206650.6172	278754.3832	234932.4145	175278.9961	243822.7805	194062.5993	162607.9093
1861	6378.442323	0	0	0	13246.42484	5729.786623	0	0	0	0	0	0	0	0
1862	0	0	0	0	0	0	0	52632.24453	0	0	0	0	0	0
1863	0	21908.52902	0	0	0	0	0	0	0	0	0	0	0	0
1864	1402.395624	52276.74204	11050.44067	0	0	0	34035.04575	0	0	0	0	0	0	4896.80138
1865	0	3343.8189	0	16098.67298	0	0	0	0	0	0	0	0	0	0
1866	0	0	0	0	42760.78613	13618.35321	0	0	0	0	0	0	0	0
1867	0	0	0	0	0	0	0	0	0	0	0	0	0	0
1868	0	59469.42481	7801.9969	0	0	0	47297.8303	0	0	0	0	0	0	0
1869	0	2816.818191	29872.18697	8525.664002	0	0	0	10931.11709	0	0	0	7203.979776	0	7668.049267
1870	0	0	0	0	0	70207.98526	0	0	0	0	0	0	0	0
1871	88720.23724	44556.96373	224142.4127	53326.19331	114012.6586	109861.9702	163168.9266	209762.2983	202693.0413	123554.5203	209212.0147	64947.48708	23226.7196	88642.56893
1872	0	0	0	0	0	0	0	0	0	0	0	0	0	0
1873	0	0	0	0	0	0	0	0	0	0	0	0	0	0
1874	0	46083.10896	0	0	0	0	31301.88367	0	0	0	0	0	0	0
1875	0	0	0	5080.06454	47502.3295	63300.9355	0	0	0	0	0	0	0	0
1876	0	15432.61846	0	0	0	0	25528.6694	0	0	0	0	0	0	0
1877	0	15196.6262	0	0	0	17244.96253	0	21210.41213	0	0	0	0	0	0
1878	0	0	0	0	13601.62005	13914.59508	0	0	0	0	0	0	0	0
1879	0	7455.911995	0	0	0	0	9970.98203	0	0	0	0	0	0	0
1880	112968.9423	11957.19336	0	0	13457.11357	0	0	0	0	0	0	0	0	0
1881	0	0	0	0	0	0	0	0	0	0	0	0	0	0
1882	39932.66788	39059.09782	51019.32831	104242.2047	194728.9405	226029.6187	96055.67437	88770.58823	48875.2156	37477.6553	43065.33226	48650.9128	40650.48958	53049.9848
1883	0	0	0	0	0	23675.91123	0	0	0	0	0	0	0	0
1884	66611.58303	157648.116	44183.48541	60989.96215	5164.262293	6869.093377	32320.52111	28941.66242	87413.18999	89535.40683	42564.94524	9446.37411	65103.15413	64242.41217
1885	0	0	0	0	23109.74307	21048.9482	0	0	0	0	0	0	0	0
1886	0	0	0	0	21779.02227	11620.96341	0	0	0	0	0	0	0	0
1887	0	0	0	0	0	0	0	0	0	0	0	0	0	0
1888	1976.219462	15665.60493	46634.70959	17139.10755	20710.31699	7704.67242	40881.88896	19921.63099	27998.07466	13772.20398	65963.43068	14783.39607	1536.519765	8709.791093
1889	0	0	0	0	0	0	69665.19914	0	0	0	9293.627837	0	5729.76896	4750.923333
1890	10910.9193	3448.655163	3248.948936	15604.88122	1344.243841	0	0	0	0	0	0	3466.84989	0	31296.20532
1891	9543.05961	21517.51963	19029.79691	40781.84223	37458.68342	54739.77411	2584.062218	35518.82816	5637.403129	9625.706377	0	14353.8202	14037.95596	24845.70756
1892	0	0	0	0	0	0	0	0	0	0	0	0	0	0
1893	0	0	0	0	0	0	0	0	0	0	0	0	0	0
1894	0	35073.31931	0	0	0	0	0	0	0	0	0	22340.20447	0	0
1895	0	0	0	0	0	189176.6064	0	2663.883205	0	0	0	0	0	0
1896	12725.2132	21835.08535	9504.38876	13583.30263	11642.66614	24261.45748	13443.67734	5779.035433	4494.695247	0	0	9118.858633	0	4580.97523
1897	68739.28137	39068.86368	8354.095297	40791.49177	49179.98293	36547.9581	4197.334107	28845.76144	42673.1345	50971.95352	76392.36593	50264.63024	49573.75817	22610.94958
1898	0	0	0	0	0	37340.11242	0	0	0	0	0	0	0	0
1899	0	0	0	0	0	0	0	0	0	0	0	0	0	0
1900	0	0	0	0	0	0	0	0	0	0	0	0	0	0
1901	0	0	0	751194.2827	0	0	16237.49733	0	0	0	0	19282.38564	41518.71781	0
1902	562123.9141	217704.044	108424.72	50146.45287	2917.578395	146303.7404	35309.84951	0	37088.65753	95323.49094	138300.9699	6918.113551	12131.46964	0
1903	0	0	0	0	0	0	0	0	0	0	0	0	0	0
1904	0	0	4679.11811	0	0	0	0	0	0	0	0	0	0	0
1905	7562.044733	24014.39294	46869.29666	9990.0304	58458.50166	49666.51529	43829.18781	32402.77624	18557.50259	6338.452443	0	59062.43149	15471.69671	55412.49591
1906	242817.8674	21208.2722	0	7542.025613	42256.81687	0	0	0	0	0	0	0	0	0
1907	170801.5945	0	0	0	14366.21406	0	0	0	0	0	0	0	0	0
1908	34742.71909	45396.52082	22340.48711	50466.71609	41700.87778	6073.02267	14076.24059	12647.75978	23547.16717	17280.15913	9076.40461	32872.78985	25607.78918	38788.97475
1909	75520.78021	55923.44536	63963.35822	41186.56497	0	0	23512.44032	17771.738	12196.23911	17307.96335	3957.654027	44240.08953	55358.85764	30125.2953
1910	18521.9662	43247.4716	33769.25105	59003.92962	0	0	45903.64696	0	0	0	0	39866.02312	50633.87954	33539.45159
1911	10808.67051	0	0	5790.631097	0	8641.548097	0	0	0	0	0	0	0	0
1912	7276.659879	4964.491826	10305.05441	43323.57728	27318.14911	26109.17848	23539.39894	158024.5285	8478.682633	0	4127.934997	0	2780.159973	16162.39238
1913	0	0	0	0	0	52888.0791	0	0	0	0	0	0	0	0
1914	0	0	0	0	0	0	0	0	0	0	0	0	0	0
1915	69786.83638	63514.53523	27159.59126	19613.60236	0	4493.343657	6289.744947	0	21192.38885	24611.89731	3393.770707	45762.48359	42601.40997	4529.392347
1916	0	0	0	3579.181063	0	25918.70721	0	0	0	0	0	0	0	0
1917	0	9572.549704	0	20084.56622	30251.7599	55932.36626	0	1291.930188	0	0	0	0	0	2307.495702
1918	6470.38089	4218.88495	0	17920.8524	3595.464607	0	0	0	0	0	0	0	0	7400.309058
1919	27110.21363	30343.15715	27420.57907	10331.14172	0	0	3621.112753	0	13303.68392	4820.818683	0	19771.35297	67208.67027	8619.069853
1920	20787.2998	0	0	11957.31583	0	0	0	0	0	0	13183.67672	0	0	0
1921	0	0	0	0	0	71036.51747	0	30169.8948	0	0	0	0	0	0
1922	0	0	0	0	0	0	0	0	0	0	0	0	0	0
1923	42261.38097	0	0	0	0	0	0	0	0	0	0	0	0	0
1924	0	0	0	0	0	31888.74677	0	0	0	0	0	0	0	0
1925	246959.6658	31086.2689	83844.22237	203839.1118	95391.16315	138962.4942	52648.2696	101264.1054	28360.25619	36304.7643	202584.7884	96354.83696	37971.0975	47416.00994
1926	0	0	0	0	0	0	0	0	0	0	0	0	0	0
1927	4660.07933	14750.9066	19349.58188	0	0	0	0	0	0	0	0	4240.699847	30881.07231	0
1928	0	0	0	0	5550.89352	0	0	0	0	0	0	0	0	0
1929	26808.09482	0	17554.12211	0	0	0	23026.06865	0	0	10662.09359	0	15954.27361	5607.658045	0
1930	16665.16669	0	0	0	0	0	0	0	0	0	0	0	0	0
1931	0	0	0	0	0	0	0	0	0	0	0	0	0	0
1932	0	0	0	0	0	0	0	0	0	0	0	0	0	0
1933	0	39446.43165	9533.749847	11566.46708	19985.69089	11137.11692	0	0	0	0	0	0	0	0
1934	0	0	0	0	0	83663.88144	0	38330.03952	0	0	0	0	0	0
1935	12397.36612	18461.91252	69757.9473	0	0	0	2778.097837	0	3084.929368	0	0	0	0	0
1936	23847.80187	5712.507317	0	9812.092661	0	0	0	8281.22855	10078.78409	15155.15272	12744.81381	3126.207749	18867.69943	5050.622619
1937	0	14238.00617	0	0	15409.52984	28140.01773	0	0	0	0	0	0	0	0
1938	0	0	0	0	0	0	0	0	0	0	0	0	0	0
1939	0	0	0	0	0	0	0	0	0	0	0	0	0	0
1940	0	0	0	0	0	0	0	0	0	0	0	0	0	0
1941	0	0	0	0	0	0	0	0	0	0	0	0	0	0
1942	33676.90748	0	0	0	0	14821.77726	18555.90239	9456.063677	5347.274718	9287.206722	0	14663.69081	22134.30119	29626.03247
1943	0	0	0	0	0	10431.99355	0	29990.83599	0	0	0	0	0	0
1944	0	0	0	0	0	0	0	0	0	0	0	0	0	0
1945	0	4316.375544	15039.19472	21655.50236	0	0	0	8423.632281	0	0	0	12471.0273	0	2591.924166
1946	0	0	0	0	0	81031.94218	31219.45633	884870.2784	0	0	0	0	0	0
1947	0	0	0	9102.35843	97464.30112	40664.58378	0	0	0	0	0	0	0	0
1948	0	0	0	0	0	0	0	0	0	0	0	0	0	0
1949	0	0	0	0	0	0	0	0	0	0	0	0	0	0
1950	0	0	0	0	0	0	0	0	0	0	0	0	0	0
1951	0	0	0	0	0	0	0	0	0	0	0	0	0	0
1952	0	12437.84566	25906.41957	0	0	0	0	0	0	0	0	0	0	0
1953	0	0	0	0	0	0	0	0	0	0	0	0	0	0
1954	0	0	0	0	0	0	0	0	0	0	0	0	0	0
1955	0	0	10106.67981	0	0	0	0	0	0	0	0	0	0	23435.36568
1956	168547.9983	73291.77197	191104.0576	157217.1985	110688.7176	313234.9483	326281.0213	249891.0531	131290.8067	142364.2639	97355.51921	345098.7451	256242.1773	219322.7785
1957	0	0	0	0	0	0	0	0	0	0	0	0	0	0
1958	0	0	0	0	0	0	0	0	0	0	0	0	0	0
1959	0	0	15957.74591	0	0	0	0	0	0	0	0	0	0	29267.92993
1960	0	0	32350.32997	0	0	0	0	0	0	0	0	0	0	35211.57205
1961	0	76306.09489	0	3826.04419	17683.18254	33969.16794	0	0	0	0	0	0	0	0
1962	14137.62522	3731.450127	176328.7636	0	40312.17271	14074.75863	0	0	18611.73724	112872.6884	0	0	4565.068443	287487.1656
1963	0	0	31450.659	0	0	0	0	0	0	9925.064374	0	0	0	45445.61345
1964	0	0	100263.7838	0	0	0	0	0	0	35987.06982	0	0	0	127708.3047
1965	0	0	0	0	0	0	0	0	0	0	0	0	0	0
1966	0	0	0	0	0	157309.0265	0	126017.1905	0	0	0	0	0	0
1967	0	0	59924.97989	0	0	0	0	0	0	15148.87267	0	0	0	84528.28759
1968	0	0	54900.36431	0	0	0	0	0	0	18809.41066	0	0	0	78184.29678
1969	0	0	42791.51444	0	0	0	0	0	0	19501.50645	0	0	0	63412.50395
1970	0	0	17883.6015	0	0	0	0	0	0	0	0	0	0	23070.36564
1971	0	0	119738.5685	0	0	0	0	0	4078.096067	56001.13382	0	0	0	143067.2967
1972	0	0	13734.73152	0	0	0	0	0	0	0	0	0	0	17302.47954
1973	7552.561277	0	109833.9196	0	0	0	0	0	0	56287.35471	0	0	0	158213.8625
1974	0	0	0	0	0	0	0	0	0	0	0	0	0	0
1975	0	0	19287.12813	0	0	0	0	0	0	0	0	0	0	14268.00386
1976	0	0	69385.27283	0	0	0	0	0	0	37078.64819	0	0	0	91807.46884
1977	0	0	57176.88857	0	0	0	0	0	0	11219.84442	0	0	0	72530.77594
1978	3029.492144	0	43497.66567	0	0	0	0	0	0	71677.60109	0	0	0	173701.1512
1979	0	0	0	0	0	0	0	53997.74157	0	0	0	0	0	0
1980	0	0	62864.5953	0	0	0	0	0	0	23508.94828	0	0	0	71444.24961
1981	22786.34392	12522.47218	244275.676	0	15135.99277	0	0	0	37917.16815	162398.805	0	0	5650.253873	347381.5745
1982	22150.4821	19277.52138	252024.0427	0	19782.13503	0	0	0	34283.81304	131918.7372	0	0	6043.000216	314392.221
1983	0	0	4024.052627	0	0	0	0	0	0	0	0	0	0	9639.704233
1984	20707.37401	12137.28808	218470.8571	0	15261.54417	0	0	0	27128.16759	126822.7196	0	0	6764.966837	320863.9102
1985	0	0	0	0	0	0	0	0	0	0	0	0	0	0
1986	27303.29826	36684.63482	17779.35731	27908.52032	16507.65966	40697.73432	7641.275127	11255.40945	18434.00947	12517.11814	0	18576.03295	22141.32197	15984.73634
1987	0	0	0	0	0	0	0	0	0	0	0	0	0	0
1988	24252.361	10596.2665	264352.6588	0	0	0	0	0	35400.14903	151829.6223	0	0	6403.040968	329174.3598
1989	0	0	71896.73913	0	0	0	0	0	0	21486.815	0	0	0	66732.18282
1990	0	0	0	0	0	0	0	0	0	0	0	0	0	0
1991	0	0	0	0	0	0	0	0	0	0	0	0	0	0
1992	13944.7586	3751.218783	203913.7145	0	7085.36778	0	0	0	25395.18636	124414.6052	0	0	2825.590575	216602.8642
1993	0	0	0	0	0	0	0	31756.86922	0	0	0	0	0	0
1994	0	0	0	0	0	0	0	0	0	0	0	0	0	0
1995	0	0	0	0	0	0	0	0	0	0	0	0	0	34953.56339
1996	0	0	0	0	0	0	0	0	0	0	0	0	0	0
1997	0	0	0	0	0	0	0	0	0	0	0	0	0	23919.39684
1998	0	0	0	0	0	0	0	0	0	0	0	0	0	0
[truncated: 7,556 more rows]
